# Supplementary material for: ATF4-dependent fructolysis fuels growth of glioblastoma multiforme
Source: Nat Commun. 2022 Oct 16;13:6108. doi: 10.1038/s41467-022-33859-9 (PMC9573865; doi:10.1038/s41467-022-33859-9)
Supplement: Supplementary file 5 — Supplementary Data 1 [file 41467_2022_33859_MOESM5_ESM.xlsx]

## Sheet: Sheet1
Supplementary Data 1. ATF4 ChIP-seq peaks detected within ± 1 kb of the transcription start sites of canonical chromosomes
Peak_name	Chr	Start	End	Peak_score	-LOG10 (p-value)	-LOG10 (q-value)	Annotation	Distance_to_TSS	refseq_ID	Promoter_ID	Gene_name	Ensembl_ID	fructose_related	ATF4 targeted genes
TF-GlcvsInput-2P005.peak_call_peak_131551	chr15	67840043	67840294	4594	459.436	452.126	promoter-TSS (NR_104080).5	-123	NR_004394	NR_004394	RNU6-1	ENSG00000206625	NO	NO
TF-GlcvsInput-2P005.peak_call_peak_319147	chr6	73521000	73521229	4006	400.609	393.789	promoter-TSS (NM_001402)	-82	NM_001402	NM_001402	EEF1A1	ENSG00000156508	NO	NO
TF-GlcvsInput-2P005.peak_call_peak_901	chr1	9069482	9069913	405	40.5084	34.6577	promoter-TSS (NM_001135585)	-62	NM_003039	NM_003039	SLC2A5	ENSG00000142583	YES	NO
TF-GlcvsInput-2P005.peak_call_peak_384587	chr9	101435246	101436587	342	34.216	28.4187	promoter-TSS (NM_000035)	-142	NM_000035	NM_000035	ALDOB	ENSG00000136872	YES	NO
TF-GlcvsInput-2P005.peak_call_peak_5091	chr1	32901741	32901951	246	24.6833	19.0011	promoter-TSS (NM_033504)	-457	NM_033504	NM_001329723	TMEM54	ENSG00000121900	NO	NO
TF-GlcvsInput-2P005.peak_call_peak_152993	chr17	43246524	43246785	218	21.8943	16.2765	promoter-TSS (NR_002716).4	-790	NR_002716	NR_002716	RNU2-1	ENSG00000274585	NO	NO
TF-GlcvsInput-2P005.peak_call_peak_152994	chr17	43251669	43251946	217	21.7026	16.091	TTS (NR_002716).5	212	NR_002716	NR_002716	RNU2-1	ENSG00000274585	NO	NO
TF-GlcvsInput-2P005.peak_call_peak_405389	chrX	153875087	153875702	196	19.6336	14.0763	intron (NM_001278116, intron 2 of 28)	550	NM_000425	NM_024003	L1CAM	ENSG00000198910	NO	NO
TF-GlcvsInput-2P005.peak_call_peak_70286	chr11	66421488	66422266	130	13.0986	7.71503	intron (NM_178864, intron 1 of 7)	842	NM_178864	NM_178864	NPAS4	ENSG00000174576	NO	NO
TF-GlcvsInput-2P005.peak_call_peak_127377	chr14	103521874	103522493	122	12.288	6.9288	intron (NM_001362531, intron 2 of 6)	647	NM_001823	NM_001362531	CKB	ENSG00000166165	NO	NO
TF-GlcvsInput-2P005.peak_call_peak_350421	chr7	102672304	102672670	122	12.256	6.89986	promoter-TSS (NM_032959)	-752	NM_032958	NM_032959	POLR2J2	ENSG00000267645	NO	NO
TF-GlcvsInput-2P005.peak_call_peak_146655	chr16	87853585	87853845	116	11.684	6.34516	promoter-TSS (NR_162122)	-181	NR_162122	NR_162122	MIR11401		NO	NO
TF-GlcvsInput-2P005.peak_call_peak_5080	chr1	32816190	32817799	116	11.6049	6.26803	promoter-TSS (NM_001256121)	-448	NM_014891	NM_001256121	S100PBP	ENSG00000116497	NO	NO
TF-GlcvsInput-2P005.peak_call_peak_170912	chr19	42243221	42243543	110	11.0519	5.73663	promoter-TSS (NM_019884)	-780	NM_019884	NM_019884	GSK3A	ENSG00000105723	NO	YES
TF-GlcvsInput-2P005.peak_call_peak_349926	chr7	99408691	99408924	92	9.22623	3.98365	promoter-TSS (NM_014891)	-162	NM_003910	NM_001370407	BUD31	ENSG00000106245	NO	NO
TF-GlcvsInput-2P005.peak_call_peak_52062	chr10	72272580	72273384	90	9.01788	3.78065	promoter-TSS (NM_019058)	-942	NM_019058	NM_019058	DDIT4	ENSG00000168209	NO	YES
TF-GlcvsInput-2P005.peak_call_peak_4356	chr1	28913782	28914428	90	9.01788	3.78065	promoter-TSS (NM_001166006)	-471	NM_004437	NM_001166006	EPB41	ENSG00000159023	NO	NO
TF-GlcvsInput-2P005.peak_call_peak_23490	chr1	144551801	144552484	90	9.01546	3.78065	promoter-TSS (NR_145576)	-199	NR_145576	NR_145576	RNVU1-11	ENSG00000278099	NO	NO
TF-GlcvsInput-2P005.peak_call_peak_25480	chr1	155244473	155245027	87	8.7912	3.57696	promoter-TSS (NM_001005741)	-123	NM_000157	NM_001171811	GBA	ENSG00000177628	NO	NO
TF-GlcvsInput-2P005.peak_call_peak_380914	chr9	79570483	79572216	87	8.76073	3.54694	promoter-TSS (NM_001282760)	-424	NM_007005	NM_001351542	TLE4	ENSG00000106829	NO	NO
TF-GlcvsInput-2P005.peak_call_peak_10955	chr1	62784468	62785288	85	8.59195	3.38593	intron (NM_032852, intron 1 of 10)	746	NM_032852	NM_032852	ATG4C	ENSG00000125703	NO	NO
TF-GlcvsInput-2P005.peak_call_peak_324637	chr6	110873918	110874421	83	8.31702	3.12771	promoter-TSS (NM_001634)	-615	NM_001634	NM_001287214	AMD1	ENSG00000123505	NO	NO
TF-GlcvsInput-2P005.peak_call_peak_311162	chr6	26199644	26200357	83	8.31702	3.12771	promoter-TSS (NM_021065)	441	NM_003522	NM_003522	HIST1H2BF	ENSG00000277224	NO	NO
TF-GlcvsInput-2P005.peak_call_peak_355386	chr7	134646539	134647203	80	8.05774	2.88102	promoter-TSS (NM_199186)	18	NM_001724	NM_001724	BPGM	ENSG00000172331	NO	NO
TF-GlcvsInput-2P005.peak_call_peak_39502	chr1	227318989	227319520	79	7.99922	2.82552	promoter-TSS (NM_001366010)	-762	NM_003607	NM_001366010	CDC42BPA	ENSG00000143776	NO	NO
TF-GlcvsInput-2P005.peak_call_peak_2718	chr1	21176979	21177722	79	7.99922	2.82552	promoter-TSS (NM_001198801)	-453	NM_003760	NM_001198801	EIF4G3	ENSG00000075151	NO	NO
TF-GlcvsInput-2P005.peak_call_peak_27893	chr1	167936242	167936681	79	7.99922	2.82552	promoter-TSS (NM_001198957)	-98	NM_018442	NR_146230	DCAF6	ENSG00000143164	NO	NO
TF-GlcvsInput-2P005.peak_call_peak_11174	chr1	63522627	63524414	79	7.99922	2.82552	promoter-TSS (NM_001206739)	-5	NM_032437	NM_032437	EFCAB7	ENSG00000203965	NO	NO
TF-GlcvsInput-2P005.peak_call_peak_167426	chr19	6531251	6531730	79	7.99922	2.82552	intron (NM_003811, intron 1 of 2)	464	NM_003811	NM_003811	TNFSF9	ENSG00000125657	NO	NO
TF-GlcvsInput-2P005.peak_call_peak_261228	chr4	56434628	56435580	79	7.99922	2.82552	promoter-TSS (NM_006452)	511	NM_002703	NM_002703	PPAT	ENSG00000128059	NO	NO
TF-GlcvsInput-2P005.peak_call_peak_307658	chr6	10837635	10838097	79	7.99922	2.82552	intron (NR_134935, intron 1 of 14)	673	NM_005906	NR_134935	MAK	ENSG00000111837	NO	NO
TF-GlcvsInput-2P005.peak_call_peak_310716	chr6	24774917	24775246	78	7.83756	2.69592	promoter-TSS (NM_001251991)	144	NM_015895	NM_001251989	GMNN	ENSG00000112312	NO	NO
TF-GlcvsInput-2P005.peak_call_peak_82429	chr12	12891231	12891748	78	7.83756	2.69592	5' UTR (NM_003979, exon 1 of 4)	467	NM_003979	NM_003979	GPRC5A	ENSG00000013588	NO	NO
TF-GlcvsInput-2P005.peak_call_peak_89570	chr12	57229768	57230376	77	7.75824	2.62414	promoter-TSS (NR_029415)	-70	NM_005412	NM_001166358	SHMT2	ENSG00000182199	NO	YES
TF-GlcvsInput-2P005.peak_call_peak_176670	chr2	32039847	32040178	77	7.72178	2.5912	promoter-TSS (NR_135587)	-177	NM_032574	NR_135585	DPY30	ENSG00000162961	NO	NO
TF-GlcvsInput-2P005.peak_call_peak_330220	chr6	134176884	134177249	76	7.64633	2.52033	intron (NM_001143676, intron 3 of 13)	795	NM_005627	NM_001143677	SGK1	ENSG00000118515	NO	NO
TF-GlcvsInput-2P005.peak_call_peak_23743	chr1	146051929	146052763	75	7.58022	2.45932	promoter-TSS (NR_104085)	-102	NR_104085	NR_104085	RNVU1-6	ENSG00000201558	NO	NO
TF-GlcvsInput-2P005.peak_call_peak_100202	chr12	121712215	121712629	75	7.57221	2.45298	promoter-TSS (NM_001080825)	-330	NM_001080825	NM_001080825	TMEM120B	ENSG00000188735	NO	NO
TF-GlcvsInput-2P005.peak_call_peak_1315	chr1	11979422	11980181	75	7.53564	2.41944	promoter-TSS (NM_014874)	-380	NM_014874	NM_001127660	MFN2	ENSG00000116688	NO	NO
TF-GlcvsInput-2P005.peak_call_peak_5582	chr1	36386139	36387521	75	7.52878	2.41285	promoter-TSS (NM_001282547)	-906	NM_032017	NM_001282546	STK40	ENSG00000196182	NO	YES
TF-GlcvsInput-2P005.peak_call_peak_308811	chr6	15661872	15662232	75	7.52878	2.41285	intron (NR_036448, intron 1 of 9)	976	NM_032122	NR_036448	DTNBP1	ENSG00000047579	NO	YES
TF-GlcvsInput-2P005.peak_call_peak_24765	chr1	151539417	151542492	73	7.39248	2.28943	intron (NM_001126337, intron 1 of 11)	645	NM_020127	NM_020127	TUFT1	ENSG00000143367	NO	NO
TF-GlcvsInput-2P005.peak_call_peak_187273	chr2	100471046	100471424	73	7.38765	2.28703	intron (NM_001011717, intron 1 of 9)	753	NM_001011717	NM_001011717	NMS	ENSG00000204640	NO	NO
TF-GlcvsInput-2P005.peak_call_peak_211732	chr20	34311775	34312562	72	7.29847	2.20258	promoter-TSS (NM_001161766)	-366	NM_000687	NM_001161766	AHCY	ENSG00000101444	NO	NO
TF-GlcvsInput-2P005.peak_call_peak_112808	chr13	94548179	94549180	72	7.29188	2.19625	intron (NM_001322186, intron 1 of 9)	727	NM_001922	NM_001322184	DCT	ENSG00000080166	NO	NO
TF-GlcvsInput-2P005.peak_call_peak_25488	chr1	155277969	155278830	71	7.11921	2.03505	intron (NR_073074, intron 1 of 7)	936	NM_020897	NM_020897	HCN3	ENSG00000143630	NO	NO
TF-GlcvsInput-2P005.peak_call_peak_183845	chr2	71067162	71067470	70	7.01478	1.93651	promoter-TSS (NM_001330426)	-980	NM_017567	NM_001330426	NAGK	ENSG00000124357	NO	NO
TF-GlcvsInput-2P005.peak_call_peak_59493	chr10	114633170	114633388	70	7.01478	1.93651	promoter-TSS (NM_001352441)	-882	NM_002313	NM_001352440	ABLIM1	ENSG00000099204	NO	NO
TF-GlcvsInput-2P005.peak_call_peak_194228	chr2	158967386	158968233	70	7.01478	1.93651	promoter-TSS (NR_146421)	-825	NM_033394	NM_001350062	TANC1	ENSG00000115183	NO	NO
TF-GlcvsInput-2P005.peak_call_peak_134699	chr15	82806396	82807349	70	7.01478	1.93651	promoter-TSS (NM_001281806)	-803	NM_001007122	NM_001007122	FSD2	ENSG00000186628	NO	NO
TF-GlcvsInput-2P005.peak_call_peak_67013	chr11	33892436	33893073	69	6.97603	1.93651	promoter-TSS (NM_005574)	-678	NM_005574	NM_005574	LMO2	ENSG00000135363	NO	NO
TF-GlcvsInput-2P005.peak_call_peak_197298	chr2	175168493	175169263	70	7.01478	1.93651	promoter-TSS (NM_001256094)	-672	NM_001880	NM_001256094	ATF2	ENSG00000115966	NO	NO
TF-GlcvsInput-2P005.peak_call_peak_304593	chr5	173887599	173888304	70	7.01478	1.93651	promoter-TSS (NM_001308191)	-398	NM_030627	NM_001308191	CPEB4	ENSG00000113742	NO	NO
TF-GlcvsInput-2P005.peak_call_peak_329061	chr6	129710226	129710850	70	7.01478	1.93651	promoter-TSS (NM_033515)	-361	NM_033515	NM_033515	ARHGAP18	ENSG00000146376	NO	NO
TF-GlcvsInput-2P005.peak_call_peak_401654	chrX	120035757	120036040	69	6.93964	1.93651	promoter-TSS (NR_131238)	-338	NR_131238	NR_131238	RHOXF1-AS1	ENSG00000258545	NO	NO
TF-GlcvsInput-2P005.peak_call_peak_276549	chr4	155666215	155666604	70	7.01478	1.93651	promoter-TSS (NM_001130687)	-301	NM_000856	NM_001130687	GUCY1A1	ENSG00000164116	NO	NO
TF-GlcvsInput-2P005.peak_call_peak_342148	chr7	36152882	36153107	70	7.01478	1.93651	promoter-TSS (NM_030636)	-260	NM_030636	NM_030636	EEPD1	ENSG00000122547	NO	NO
TF-GlcvsInput-2P005.peak_call_peak_7429	chr1	46340821	46341102	70	7.01478	1.93651	promoter-TSS (NM_001256128)	-217	NM_199044	NM_001256128	NSUN4	ENSG00000117481	NO	NO
TF-GlcvsInput-2P005.peak_call_peak_231916	chr3	48918494	48918864	69	6.93964	1.93651	promoter-TSS (NM_001349227)	-163	NM_006321	NM_001349212	ARIH2	ENSG00000177479	NO	NO
TF-GlcvsInput-2P005.peak_call_peak_57347	chr10	101065415	101066964	70	7.01478	1.93651	promoter-TSS (NR_135068)	-110	NM_030929	NR_135068	KAZALD1	ENSG00000107821	NO	NO
TF-GlcvsInput-2P005.peak_call_peak_12908	chr1	70410010	70412363	70	7.01478	1.93651	promoter-TSS (NM_153742)	-32	NM_001902	NM_001190463	CTH	ENSG00000116761	NO	YES
TF-GlcvsInput-2P005.peak_call_peak_312630	chr6	31494449	31495483	70	7.01478	1.93651	promoter-TSS (NM_001289160)	85	NM_005931	NM_001289160	MICB	ENSG00000204516	NO	NO
TF-GlcvsInput-2P005.peak_call_peak_74202	chr11	93741603	93742002	70	7.01478	1.93651	promoter-TSS (NM_024116)	130	NM_014039	NM_001351993	C11orf54	ENSG00000182919	NO	NO
TF-GlcvsInput-2P005.peak_call_peak_4679	chr1	31065399	31065667	69	6.92876	1.93651	intron (NM_001020658, intron 1 of 21)	184	NM_014676	NM_001020658	PUM1	ENSG00000134644	NO	NO
TF-GlcvsInput-2P005.peak_call_peak_170779	chr19	41226767	41227180	70	7.01478	1.93651	intron (NM_001278599, intron 1 of 16)	218	NM_001699	NM_001278599	AXL	ENSG00000167601	NO	NO
TF-GlcvsInput-2P005.peak_call_peak_340243	chr7	26864125	26864593	70	7.01478	1.93651	intron (NM_003930, intron 1 of 12)	231	NM_003930	NM_003930	SKAP2	ENSG00000005020	NO	NO
TF-GlcvsInput-2P005.peak_call_peak_139362	chr16	15888150	15888577	70	7.01478	1.93651	intron (NR_130756, intron 1 of 5)	240	NM_080666	NM_001008726	WDR89	ENSG00000140006	NO	NO
TF-GlcvsInput-2P005.peak_call_peak_121735	chr14	63641258	63642005	70	7.01478	1.93651	5' UTR (NM_001258272, exon 1 of 3)	240	NM_144600	NR_130755	FOPNL	ENSG00000133393	NO	NO
TF-GlcvsInput-2P005.peak_call_peak_154196	chr17	48816527	48817136	70	7.01478	1.93651	intron (NM_001130918, intron 1 of 15)	259	NM_173623	NM_001366314	TTLL6	ENSG00000170703	NO	NO
TF-GlcvsInput-2P005.peak_call_peak_355128	chr7	133081530	133082121	70	7.01478	1.93651	intron (NR_133671, intron 1 of 10)	265	NM_017812	NM_017812	CHCHD3	ENSG00000106554	NO	NO
TF-GlcvsInput-2P005.peak_call_peak_30721	chr1	182399959	182400825	70	7.01478	1.93651	exon (NM_172000, exon 1 of 1)	275	NM_172000	NM_172000	TEDDM1	ENSG00000203730	NO	NO
TF-GlcvsInput-2P005.peak_call_peak_346442	chr7	77695667	77696277	70	7.01478	1.93651	promoter-TSS (NM_198467)	293	NR_038361	NR_134251	APTR	ENSG00000214293	NO	NO
TF-GlcvsInput-2P005.peak_call_peak_12200	chr1	66925005	66925911	70	7.01478	1.93651	promoter-TSS (NM_207014)	468	NM_020948	NM_001146112	MIER1	ENSG00000198160	NO	NO
TF-GlcvsInput-2P005.peak_call_peak_184391	chr2	74199152	74199450	70	7.01478	1.93651	intron (NM_006636, intron 1 of 7)	686	NM_006636	NM_006636	MTHFD2	ENSG00000065911	NO	YES
TF-GlcvsInput-2P005.peak_call_peak_179773	chr2	48530597	48531722	70	7.01478	1.93651	intron (NM_001198595, intron 2 of 4)	990	NM_006873	NM_006873	STON1	ENSG00000243244	NO	NO
TF-GlcvsInput-2P005.peak_call_peak_212001	chr20	35616489	35617277	69	6.97603	1.93651	intron (NM_003116, intron 1 of 11)	999	NM_003116	NM_001317931	SPAG4	ENSG00000061656	NO	NO
TF-GlcvsInput-2P005.peak_call_peak_304483	chr5	173328307	173329587	68	6.89604	1.91064	5' UTR (NM_003714, exon 1 of 4)	556	NM_003714	NM_003714	STC2	ENSG00000113739	NO	YES
TF-GlcvsInput-2P005.peak_call_peak_168784	chr19	17336415	17337348	67	6.77244	1.801	promoter-TSS (NM_032620)	-672	NM_032620	NM_032620	GTPBP3	ENSG00000130299	NO	NO
TF-GlcvsInput-2P005.peak_call_peak_21517	chr1	112715534	112716520	67	6.76274	1.79184	promoter-TSS (NM_005167)	-699	NM_005167	NM_005167	PPM1J	ENSG00000155367	NO	NO
TF-GlcvsInput-2P005.peak_call_peak_405408	chrX	154098019	154098535	67	6.76274	1.79184	promoter-TSS (NM_001316337)	-546	NM_004992	NM_004992	MECP2	ENSG00000169057	NO	NO
TF-GlcvsInput-2P005.peak_call_peak_156821	chr17	63475867	63476516	67	6.72832	1.75947	promoter-TSS (NM_000789)	-870	NM_000789	NM_000789	ACE	ENSG00000159640	NO	NO
TF-GlcvsInput-2P005.peak_call_peak_52419	chr10	73743550	73744600	67	6.72832	1.75947	promoter-TSS (NM_004922)	-297	NM_004922	NM_198597	SEC24C	ENSG00000176986	NO	NO
TF-GlcvsInput-2P005.peak_call_peak_172177	chr19	49590240	49590978	66	6.63666	1.67264	promoter-TSS (NM_020719)	-573	NM_020719	NM_020719	PRR12	ENSG00000126464	NO	NO
TF-GlcvsInput-2P005.peak_call_peak_311478	chr6	27312250	27312828	66	6.63666	1.67264	promoter-TSS (NM_033482)	-307	NM_033482	NM_033482	POM121L2	ENSG00000158553	NO	NO
TF-GlcvsInput-2P005.peak_call_peak_71486	chr11	74397856	74398915	66	6.63666	1.67264	promoter-TSS (NM_173582)	48	NM_173582	NM_173582	PGM2L1	ENSG00000165434	NO	NO
TF-GlcvsInput-2P005.peak_call_peak_219964	chr22	18078705	18079138	66	6.63666	1.67264	intron (NM_001199319, intron 2 of 4)	931	NM_017929	NM_001127649	PEX26	ENSG00000215193	NO	NO
TF-GlcvsInput-2P005.peak_call_peak_34932	chr1	205228768	205229191	65	6.59372	1.64423	promoter-TSS (NM_001242925)	48	NM_014858	NM_001242925	TMCC2	ENSG00000133069	NO	NO
TF-GlcvsInput-2P005.peak_call_peak_14041	chr1	77888976	77889619	65	6.53069	1.58693	intron (NR_103535, intron 1 of 2)	242	NM_199343	NR_103535	NEXN-AS1	ENSG00000235927	NO	NO
TF-GlcvsInput-2P005.peak_call_peak_243688	chr3	114178782	114179108	65	6.52818	1.58576	promoter-TSS (NM_001290809)	107	NM_000796	NM_033663	DRD3	ENSG00000151577	NO	NO
TF-GlcvsInput-2P005.peak_call_peak_34631	chr1	203628369	203628980	65	6.52818	1.58576	intron (NM_001365784, intron 1 of 20)	737	NM_001684	NM_001365784	ATP2B4	ENSG00000058668	NO	NO
TF-GlcvsInput-2P005.peak_call_peak_98012	chr12	108631047	108631315	65	6.52818	1.58576	intron (NM_003006, intron 1 of 1)	900	NM_003006	NM_001206609	SELPLG	ENSG00000110876	NO	NO
TF-GlcvsInput-2P005.peak_call_peak_230172	chr3	38024498	38025082	64	6.49584	1.5599	promoter-TSS (NR_024071)	-270	NM_006225	NR_024071	PLCD1	ENSG00000187091	NO	NO
TF-GlcvsInput-2P005.peak_call_peak_110485	chr13	75549204	75549700	64	6.46378	1.52981	promoter-TSS (NM_001287394)	-13	NM_203495	NM_001287394	COMMD6	ENSG00000188243	NO	NO
TF-GlcvsInput-2P005.peak_call_peak_26438	chr1	161226317	161226744	64	6.42467	1.49386	promoter-TSS (NR_049819)	470	NM_032174	NM_032174	TOMM40L	ENSG00000158882	NO	NO
TF-GlcvsInput-2P005.peak_call_peak_40677	chr1	234372953	234374050	64	6.40047	1.47077	promoter-TSS (NR_125962)	45	NM_001012985	NM_001206641	COA6	ENSG00000168275	NO	NO
TF-GlcvsInput-2P005.peak_call_peak_25413	chr1	154936033	154936729	63	6.39871	1.47077	intron (NM_001323012, intron 1 of 4)	338	NM_006556	NM_001323011	PMVK	ENSG00000163344	NO	NO
TF-GlcvsInput-2P005.peak_call_peak_36254	chr1	211675284	211676044	63	6.33822	1.41488	promoter-TSS (NM_001204183)	-34	NM_002497	NM_001204182	NEK2	ENSG00000117650	NO	NO
TF-GlcvsInput-2P005.peak_call_peak_4428	chr1	29181231	29181442	63	6.32729	1.40515	intron (NM_005626, intron 1 of 5)	564	NM_005626	NM_005626	SRSF4	ENSG00000116350	NO	NO
TF-GlcvsInput-2P005.peak_call_peak_26412	chr1	161132784	161133365	63	6.30748	1.38639	promoter-TSS (NM_001330765)	-386	NM_004216	NM_001039711	DEDD	ENSG00000158796	NO	NO
TF-GlcvsInput-2P005.peak_call_peak_9256	chr1	56415178	56415590	62	6.21092	1.30247	intron (NR_147163, intron 2 of 3)	421	NR_147163	NR_147163	LINC01767	ENSG00000223956	NO	NO
TF-GlcvsInput-2P005.peak_call_peak_308353	chr6	13614828	13615314	61	6.12855	1.22589	promoter-TSS (NM_001317724)	-256	NM_016167	NM_001317724	NOL7	ENSG00000225921	NO	NO
TF-GlcvsInput-2P005.peak_call_peak_3130	chr1	23368111	23368824	61	6.12855	1.22589	promoter-TSS (NR_033690)	-81	NM_030634	NM_030634	ZNF436	ENSG00000125945	NO	NO
TF-GlcvsInput-2P005.peak_call_peak_108597	chr13	67229339	67230338	61	6.12855	1.22589	5' UTR (NM_203487, exon 1 of 5)	498	NM_020403	NM_001318373	PCDH9	ENSG00000184226	NO	NO
TF-GlcvsInput-2P005.peak_call_peak_36481	chr1	212608261	212608753	60	6.07045	1.17692	promoter-TSS (NM_001040619)	-254	NM_001674	NM_001674	ATF3	ENSG00000162772	NO	YES
TF-GlcvsInput-2P005.peak_call_peak_153063	chr17	43546697	43547797	60	6.06741	1.17471	promoter-TSS (NM_001261437)	-907	NM_001986	NM_001079675	ETV4	ENSG00000175832	NO	NO
TF-GlcvsInput-2P005.peak_call_peak_25119	chr1	153566407	153566997	59	5.98219	1.17471	promoter-TSS (NM_001366407)	-858	NM_005978	NM_005978	S100A2	ENSG00000196754	NO	NO
TF-GlcvsInput-2P005.peak_call_peak_30715	chr1	182392509	182393463	59	5.99982	1.17471	promoter-TSS (NM_002065)	-780	NM_002065	NM_002065	GLUL	ENSG00000135821	NO	NO
TF-GlcvsInput-2P005.peak_call_peak_309406	chr6	17988159	17988599	60	6.06741	1.17471	promoter-TSS (NM_022113)	-744	NM_022113	NM_001243423	KIF13A	ENSG00000137177	NO	NO
TF-GlcvsInput-2P005.peak_call_peak_148314	chr17	9644207	9645368	60	6.06741	1.17471	promoter-TSS (NM_153210)	-730	NM_153210	NM_153210	USP43	ENSG00000154914	NO	NO
TF-GlcvsInput-2P005.peak_call_peak_18295	chr1	94541937	94543155	60	6.06741	1.17471	promoter-TSS (NM_001178096)	-689	NM_001993	NM_001178096	F3	ENSG00000117525	NO	YES
TF-GlcvsInput-2P005.peak_call_peak_335108	chr6	158816699	158818148	60	6.06741	1.17471	promoter-TSS (NR_102425)	-556	NR_102425	NR_102425	EZR-AS1	ENSG00000233893	NO	NO
TF-GlcvsInput-2P005.peak_call_peak_158904	chr17	75204568	75205267	60	6.06741	1.17471	promoter-TSS (NM_001330472)	-519	NM_024844	NM_001330472	NUP85	ENSG00000125450	NO	NO
TF-GlcvsInput-2P005.peak_call_peak_62537	chr11	6234734	6235460	60	6.06741	1.17471	promoter-TSS (NM_001098794)	-461	NM_024503	NR_038261	HIVEP3	ENSG00000127124	NO	NO
TF-GlcvsInput-2P005.peak_call_peak_6559	chr1	42036077	42036714	60	6.06741	1.17471	promoter-TSS (NR_038261)	-461	NM_032127	NM_032127	FAM160A2	ENSG00000051009	NO	NO
TF-GlcvsInput-2P005.peak_call_peak_35859	chr1	209826839	209828200	60	6.06741	1.17471	promoter-TSS (NM_014388)	-453	NM_014388	NM_014388	UTP25	ENSG00000117597	NO	NO
TF-GlcvsInput-2P005.peak_call_peak_373540	chr8	125431399	125432140	60	6.06741	1.17471	promoter-TSS (NM_001282985)	-440	NM_025195	NM_001282985	TRIB1	ENSG00000173334	NO	NO
TF-GlcvsInput-2P005.peak_call_peak_377895	chr9	35161304	35161860	60	6.06741	1.17471	promoter-TSS (NM_001371186)	-427		NM_001371189	UNC13B		NO	NO
TF-GlcvsInput-2P005.peak_call_peak_274507	chr4	143513095	143513470	60	6.06741	1.17471	promoter-TSS (NM_003601)	-420	NM_003601	NM_003601	SMARCA5	ENSG00000153147	NO	NO
TF-GlcvsInput-2P005.peak_call_peak_70429	chr11	67239272	67239944	60	6.06741	1.17471	promoter-TSS (NM_001256405)	-406	NM_012308	NM_001256405	KDM2A	ENSG00000173120	NO	NO
TF-GlcvsInput-2P005.peak_call_peak_210457	chr20	21125399	21125759	60	6.06741	1.17471	promoter-TSS (NM_001352434)	-396	NM_031287	NM_031287	SF3B5	ENSG00000169976	NO	NO
TF-GlcvsInput-2P005.peak_call_peak_332599	chr6	144095485	144096454	60	6.06741	1.17471	promoter-TSS (NM_031287)	-396	NM_018474	NM_001276389	KIZ	ENSG00000088970	NO	NO
TF-GlcvsInput-2P005.peak_call_peak_125960	chr14	93206163	93207171	60	6.06741	1.17471	promoter-TSS (NM_175748)	-389	NM_175748	NR_038150	UBR7	ENSG00000012963	NO	NO
TF-GlcvsInput-2P005.peak_call_peak_152740	chr17	41836357	41836892	58	5.87503	1.17471	promoter-TSS (NM_052935)	-353	NM_052935	NR_033465	NT5C3B	ENSG00000141698	NO	NO
TF-GlcvsInput-2P005.peak_call_peak_378297	chr9	37119662	37120607	60	6.06741	1.17471	promoter-TSS (NM_032226)	-338	NM_032226	NM_032226	ZCCHC7	ENSG00000147905	NO	NO
TF-GlcvsInput-2P005.peak_call_peak_35212	chr1	206635092	206635409	60	6.06741	1.17471	promoter-TSS (NM_003582)	-286	NM_003582	NM_003582	DYRK3	ENSG00000143479	NO	NO
TF-GlcvsInput-2P005.peak_call_peak_305120	chr5	176537522	176537819	60	6.02606	1.17471	promoter-TSS (NM_014901)	-268	NM_014901	NM_014901	RNF44	ENSG00000146083	NO	NO
TF-GlcvsInput-2P005.peak_call_peak_330791	chr6	136289874	136290363	59	5.93528	1.17471	promoter-TSS (NM_001301038)	-267	NM_014739	NM_001077440	BCLAF1	ENSG00000029363	NO	NO
TF-GlcvsInput-2P005.peak_call_peak_311410	chr6	27147128	27147635	60	6.06741	1.17471	promoter-TSS (NM_080593)	-245	NR_036096	NR_036096	MIR3143	ENSG00000265565	NO	NO
TF-GlcvsInput-2P005.peak_call_peak_115608	chr14	24114221	24114719	60	6.06741	1.17471	promoter-TSS (NR_028099)	-227	NM_025230	NM_001163484	DCAF11	ENSG00000100897	NO	NO
TF-GlcvsInput-2P005.peak_call_peak_152736	chr17	41812121	41812852	59	5.9854	1.17471	promoter-TSS (NM_021939)	-224	NM_021939	NM_021939	FKBP10	ENSG00000141756	NO	NO
TF-GlcvsInput-2P005.peak_call_peak_24159	chr1	148334171	148335304	60	6.06741	1.17471	promoter-TSS (NR_049810)	-183	NR_049810	NR_049810	MIR5087	ENSG00000283676	NO	NO
TF-GlcvsInput-2P005.peak_call_peak_240183	chr3	97763729	97765029	60	6.06741	1.17471	promoter-TSS (NR_136595)	-142	NM_032146	NM_177976	ARL6	ENSG00000113966	NO	NO
TF-GlcvsInput-2P005.peak_call_peak_383911	chr9	97238524	97239133	60	6.06741	1.17471	promoter-TSS (NR_136286)	-86	NR_136286	NR_136286	ANKRD18CP		NO	NO
TF-GlcvsInput-2P005.peak_call_peak_32591	chr1	193059556	193060084	60	6.06741	1.17471	promoter-TSS (NM_001350846)	-54	NM_004600	NM_001042369	RO60	ENSG00000116747	NO	NO
TF-GlcvsInput-2P005.peak_call_peak_375545	chr9	5304390	5304888	60	6.06741	1.17471	promoter-TSS (NM_001329191)	-28	NM_005059	NM_005059	RLN2	ENSG00000107014	NO	NO
TF-GlcvsInput-2P005.peak_call_peak_92147	chr12	71839506	71839970	60	6.06741	1.17471	promoter-TSS (NM_001146213)	-21	NM_022771	NM_022771	TBC1D15	ENSG00000121749	NO	NO
TF-GlcvsInput-2P005.peak_call_peak_312666	chr6	31702639	31703313	60	6.06741	1.17471	promoter-TSS (NM_001177515).4	-18	NM_021160	NM_001177515	ABHD16A	ENSG00000204427	NO	NO
TF-GlcvsInput-2P005.peak_call_peak_76148	chr11	108222770	108223366	60	6.06741	1.17471	promoter-TSS (NM_002519)	1	NM_000051	NM_001351834	ATM	ENSG00000149311	NO	NO
TF-GlcvsInput-2P005.peak_call_peak_320912	chr6	87702043	87702411	60	6.06741	1.17471	promoter-TSS (NM_018064)	6	NM_018064	NM_018064	AKIRIN2	ENSG00000135334	NO	NO
TF-GlcvsInput-2P005.peak_call_peak_184431	chr2	74454614	74455449	60	6.06741	1.17471	promoter-TSS (NR_037849)	8	NR_037849	NR_037849	INO80B-WBP1	ENSG00000274049	NO	NO
TF-GlcvsInput-2P005.peak_call_peak_223261	chr22	40044292	40044716	60	6.0656	1.17471	promoter-TSS (NM_001024843)	26	NR_163486	NR_163486	LOC114841040		NO	NO
TF-GlcvsInput-2P005.peak_call_peak_282866	chr5	33440449	33441166	60	6.06741	1.17471	promoter-TSS (NR_047678)	31	NM_152295	NR_047677	TARS	ENSG00000113407	NO	NO
TF-GlcvsInput-2P005.peak_call_peak_185635	chr2	85418083	85419845	60	6.06741	1.17471	promoter-TSS (NM_201594)	33	NM_198482	NM_201594	SH2D6	ENSG00000152292	NO	NO
TF-GlcvsInput-2P005.peak_call_peak_130717	chr15	64381188	64381591	59	5.93528	1.17471	promoter-TSS (NM_014736)	52	NM_014736	NM_001029989	PCLAF	ENSG00000166803	NO	NO
TF-GlcvsInput-2P005.peak_call_peak_92739	chr12	76347428	76349277	60	6.06741	1.17471	promoter-TSS (NM_024685)	63	NM_024685	NM_024685	BBS10	ENSG00000179941	NO	NO
TF-GlcvsInput-2P005.peak_call_peak_10147	chr1	59772664	59773080	59	5.92979	1.17471	promoter-TSS (NR_110627)	77	NR_110627	NR_110627	LOC101926944		NO	NO
TF-GlcvsInput-2P005.peak_call_peak_265625	chr4	87390296	87391838	60	6.06741	1.17471	exon (NM_016245, exon 1 of 7)	121	NM_016245	NM_016245	HSD17B11	ENSG00000198189	NO	NO
TF-GlcvsInput-2P005.peak_call_peak_149587	chr17	18681889	18682444	60	6.06741	1.17471	intron (NM_001368134, intron 1 of 3)	148	NM_001145045	NR_160540	ZNF286B	ENSG00000249459	NO	NO
TF-GlcvsInput-2P005.peak_call_peak_154675	chr17	51046181	51047229	60	6.06741	1.17471	5' UTR (NM_001251971, exon 1 of 27)	173	NM_003971	NM_001251971	SPAG9	ENSG00000008294	NO	NO
TF-GlcvsInput-2P005.peak_call_peak_264773	chr4	83109506	83109882	60	6.06741	1.17471	intron (NM_001130715, intron 1 of 3)	195	NM_016619	NM_001130716	PLAC8	ENSG00000145287	NO	NO
TF-GlcvsInput-2P005.peak_call_peak_324437	chr6	110180346	110180901	60	6.06741	1.17471	promoter-TSS (NM_001024936)	196	NM_015891	NM_015891	CDC40	ENSG00000168438	NO	NO
TF-GlcvsInput-2P005.peak_call_peak_13293	chr1	74197780	74198119	60	6.06741	1.17471	promoter-TSS (NM_001199328)	227	NM_145258	NM_001322315	LRRIQ3	ENSG00000162620	NO	NO
TF-GlcvsInput-2P005.peak_call_peak_364116	chr8	65633659	65634225	60	6.06741	1.17471	intron (NM_001286702, intron 1 of 5)	235	NM_018120	NM_018120	ARMC1	ENSG00000104442	NO	NO
TF-GlcvsInput-2P005.peak_call_peak_227754	chr3	23916231	23917334	60	6.06741	1.17471	promoter-TSS (NM_001253383)	237	NM_002948	NM_001253384	RPL15	ENSG00000174748	NO	NO
TF-GlcvsInput-2P005.peak_call_peak_132719	chr15	72686119	72686872	60	6.06741	1.17471	promoter-TSS (NM_001350932)	288	NM_033028	NM_033028	BBS4	ENSG00000140463	NO	NO
TF-GlcvsInput-2P005.peak_call_peak_89286	chr12	55926543	55927115	60	6.06741	1.17471	intron (NM_032345, intron 1 of 2)	296	NM_032345	NM_001143853	PYM1	ENSG00000170473	NO	NO
TF-GlcvsInput-2P005.peak_call_peak_90362	chr12	63844754	63845280	60	6.06741	1.17471	intron (NM_001346201, intron 1 of 21)	317	NM_020762	NM_020762	SRGAP1	ENSG00000196935	NO	NO
TF-GlcvsInput-2P005.peak_call_peak_133968	chr15	78437466	78438116	60	6.06741	1.17471	promoter-TSS (NM_001320941)	360	NM_004136	NM_001354994	IREB2	ENSG00000136381	NO	NO
TF-GlcvsInput-2P005.peak_call_peak_285367	chr5	55994403	55994754	60	6.06741	1.17471	promoter-TSS (NR_102755)	385	NM_002184	NM_175767	IL6ST	ENSG00000134352	NO	NO
TF-GlcvsInput-2P005.peak_call_peak_82455	chr12	12999699	13000048	60	6.06741	1.17471	promoter-TSS (NR_002774)	392	NM_015987	NM_015987	HEBP1	ENSG00000013583	NO	NO
TF-GlcvsInput-2P005.peak_call_peak_223867	chr22	43088803	43089174	60	6.06741	1.17471	intron (NR_027779, intron 1 of 11)	403	NM_012263	NM_012263	TTLL1	ENSG00000100271	NO	NO
TF-GlcvsInput-2P005.peak_call_peak_288068	chr5	72816964	72817234	60	6.06741	1.17471	intron (NM_001364292, intron 1 of 24)	438	NM_002270	NM_001364292	TNPO1	ENSG00000083312	NO	YES
TF-GlcvsInput-2P005.peak_call_peak_123679	chr14	73787651	73787974	60	6.06741	1.17471	promoter-TSS (NM_001043318)	452	NR_109995	NR_109995	LOC100506476		NO	NO
TF-GlcvsInput-2P005.peak_call_peak_346101	chr7	75738164	75738630	60	6.06741	1.17471	intron (NM_005338, intron 1 of 30)	544	NM_005338	NM_005338	HIP1	ENSG00000127946	NO	NO
TF-GlcvsInput-2P005.peak_call_peak_246804	chr3	133806008	133806727	60	6.06741	1.17471	intron (NR_163491, intron 1 of 7)	552	NM_021203	NR_163491	SRPRB	ENSG00000144867	NO	NO
TF-GlcvsInput-2P005.peak_call_peak_350920	chr7	105875749	105876284	59	5.99982	1.17471	intron (NM_152749, intron 1 of 3)	569	NM_020725	NM_020725	ATXN7L1	ENSG00000146776	NO	NO
TF-GlcvsInput-2P005.peak_call_peak_313724	chr6	36546468	36547307	60	6.06741	1.17471	intron (NM_007271, intron 1 of 13)	592	NM_007271	NM_001305102	STK38	ENSG00000112079	NO	NO
TF-GlcvsInput-2P005.peak_call_peak_171628	chr19	46633859	46634274	60	6.06741	1.17471	TTS (NM_033258)	616	NM_033258	NM_033258	GNG8	ENSG00000167414	NO	NO
TF-GlcvsInput-2P005.peak_call_peak_78709	chr11	122862769	122863157	60	6.06741	1.17471	intron (NM_019604, intron 6 of 9)	632	NM_019604	NM_001304782	CRTAM	ENSG00000109943	NO	NO
TF-GlcvsInput-2P005.peak_call_peak_180246	chr2	53969945	53970730	60	6.06741	1.17471	promoter-TSS (NM_001320586)	656	NM_014614	NM_014614	PSME4	ENSG00000068878	NO	NO
TF-GlcvsInput-2P005.peak_call_peak_148037	chr17	8122320	8124493	59	5.93528	1.17471	intron (NM_032580, intron 1 of 3)	700	NM_032580	NM_032580	HES7	ENSG00000179111	NO	NO
TF-GlcvsInput-2P005.peak_call_peak_37951	chr1	220787200	220788066	60	6.06741	1.17471	intron (NM_022746, intron 1 of 6)	720	NM_022746	NM_022746	MTARC1	ENSG00000186205	NO	NO
TF-GlcvsInput-2P005.peak_call_peak_143906	chr16	67842875	67843226	60	6.06741	1.17471	exon (NM_020457, exon 1 of 1)	730	NM_020457	NM_020457	THAP11	ENSG00000168286	NO	NO
TF-GlcvsInput-2P005.peak_call_peak_320431	chr6	83707566	83707987	60	6.06741	1.17471	intron (NM_001256717, intron 2 of 29)	783	NM_014841	NM_001363677	SNAP91	ENSG00000065609	NO	NO
TF-GlcvsInput-2P005.peak_call_peak_353743	chr7	123556784	123557171	60	6.06741	1.17471	intron (NR_104168, intron 2 of 5)	794	NM_005000	NM_001282420	NDUFA5	ENSG00000128609	NO	NO
TF-GlcvsInput-2P005.peak_call_peak_257186	chr4	6716919	6717278	60	6.06741	1.17471	3' UTR (NM_018366, exon 1 of 1)	924	NM_018366	NM_018366	BLOC1S4	ENSG00000186222	NO	NO
TF-GlcvsInput-2P005.peak_call_peak_311669	chr6	27838631	27840583	60	6.06741	1.17471	TTS (NM_003520)	945	NM_003520	NM_003520	HIST1H2BN	ENSG00000233822	NO	NO
TF-GlcvsInput-2P005.peak_call_peak_86909	chr12	45216861	45217269	60	6.06741	1.17471	intron (NM_001025356, intron 1 of 19)	970	NM_001025356	NM_001025356	ANO6	ENSG00000177119	NO	NO
TF-GlcvsInput-2P005.peak_call_peak_146812	chr16	89874355	89874822	60	6.06741	1.17471	intron (NM_014972, intron 1 of 17)	996	NM_014972	NM_014972	TCF25	ENSG00000141002	NO	NO
TF-GlcvsInput-2P005.peak_call_peak_4102	chr1	27830784	27831198	57	5.79678	1.13562	5' UTR (NM_002713, exon 1 of 6)	209	NM_002713	NM_138558	PPP1R8	ENSG00000117751	NO	NO
TF-GlcvsInput-2P005.peak_call_peak_12414	chr1	67684244	67684732	57	5.77853	1.12005	promoter-TSS (NM_001199742)	-713	NM_001924	NM_001199741	GADD45A	ENSG00000116717	NO	NO
TF-GlcvsInput-2P005.peak_call_peak_357500	chr7	149028888	149029275	57	5.77853	1.12005	promoter-TSS (NR_163906)	-576		NR_163905	PDIA4		NO	NO
TF-GlcvsInput-2P005.peak_call_peak_389654	chr9	137070815	137071333	57	5.77853	1.12005	promoter-TSS (NM_178448)	-517	NM_178448	NM_178448	SAPCD2	ENSG00000186193	NO	NO
TF-GlcvsInput-2P005.peak_call_peak_169016	chr19	18636379	18636869	57	5.77912	1.12005	promoter-TSS (NM_001345984)	-404	NM_018316	NM_001345985	KLHL26	ENSG00000167487	NO	NO
TF-GlcvsInput-2P005.peak_call_peak_345759	chr7	73005784	73006349	57	5.77853	1.12005	promoter-TSS (NR_040582)	-14	NR_130940	NR_130940	PMS2P7		NO	NO
TF-GlcvsInput-2P005.peak_call_peak_187031	chr2	99181128	99182128	57	5.77853	1.12005	promoter-TSS (NM_138798)	444	NM_016503	NM_145212	MRPL30	ENSG00000185414	NO	NO
TF-GlcvsInput-2P005.peak_call_peak_136229	chr15	92900039	92901747	57	5.77853	1.12005	intron (NM_001042572, intron 1 of 12)	569	NM_001271	NM_001042572	CHD2	ENSG00000173575	NO	NO
TF-GlcvsInput-2P005.peak_call_peak_13584	chr1	75724752	75725187	57	5.77853	1.12005	intron (NM_001286042, intron 1 of 10)	622	NM_000016	NM_001286042	ACADM	ENSG00000117054	NO	NO
TF-GlcvsInput-2P005.peak_call_peak_140829	chr16	28880569	28880941	57	5.77853	1.12005	promoter-TSS (NR_046287)	712	NM_004320	NM_001286075	ATP2A1	ENSG00000196296	NO	NO
TF-GlcvsInput-2P005.peak_call_peak_17890	chr1	92960298	92961065	57	5.77853	1.12005	intron (NM_001006605, intron 1 of 4)	781	NM_001006605	NM_001006605	DIPK1A	ENSG00000154511	NO	NO
TF-GlcvsInput-2P005.peak_call_peak_36913	chr1	214603716	214604339	57	5.77853	1.12005	intron (NM_016343, intron 1 of 19)	832	NM_016343	NM_016343	CENPF	ENSG00000117724	NO	NO
TF-GlcvsInput-2P005.peak_call_peak_378863	chr9	62839104	62839580	57	5.77853	1.12005	promoter-TSS (NR_135128)	897	NR_024496	NR_024496	PTGER4P2-CDK2AP2P2		NO	NO
TF-GlcvsInput-2P005.peak_call_peak_343601	chr7	44581232	44581582	57	5.74874	1.11057	intron (NM_182547, intron 3 of 4)	824	NM_182547	NM_001303062	TMED4	ENSG00000158604	NO	NO
TF-GlcvsInput-2P005.peak_call_peak_312730	chr6	32046186	32046539	57	5.74326	1.10762	promoter-TSS (NM_032470).10	-234	NM_019105	NM_032470	TNXB	ENSG00000168477	NO	NO
TF-GlcvsInput-2P005.peak_call_peak_25251	chr1	154182731	154183502	57	5.74326	1.10762	exon (NM_001278189, exon 1 of 9)	102	NM_152263	NM_153649	TPM3	ENSG00000143549	NO	NO
TF-GlcvsInput-2P005.peak_call_peak_69876	chr11	64245932	64246265	57	5.74326	1.10762	promoter-TSS (NR_135086)	232	NR_135086	NR_135087	PPP1R14B-AS1	ENSG00000256940	NO	NO
TF-GlcvsInput-2P005.peak_call_peak_70463	chr11	67469642	67470101	57	5.7417	1.10741	promoter-TSS (NM_001078651)	-620	NM_025124	NM_025124	TMEM134	ENSG00000172663	NO	NO
TF-GlcvsInput-2P005.peak_call_peak_172240	chr19	50050794	50051124	57	5.7417	1.10741	non-coding (NR_027257, exon 1 of 3)	370	NR_027257	NR_138096	LOC400710	ENSG00000204666	NO	NO
TF-GlcvsInput-2P005.peak_call_peak_243475	chr3	113210841	113211436	57	5.72018	1.08661	promoter-TSS (NM_001301867)	-419	NM_033254	NM_001301867	BOC	ENSG00000144857	NO	NO
TF-GlcvsInput-2P005.peak_call_peak_7098	chr1	44841582	44842800	57	5.71863	1.08576	intron (NM_003738, intron 1 of 21)	753	NM_003738	NM_001166292	PTCH2	ENSG00000117425	NO	NO
TF-GlcvsInput-2P005.peak_call_peak_141085	chr16	30444665	30445252	56	5.67129	1.04291	exon (NM_012248, exon 1 of 1)	916	NM_012248	NM_012248	SEPHS2	ENSG00000179918	NO	NO
TF-GlcvsInput-2P005.peak_call_peak_170290	chr19	38618192	38618804	56	5.66404	1.03578	promoter-TSS (NM_001308393)	-545	NM_007181	NM_001042600	MAP4K1	ENSG00000104814	NO	NO
TF-GlcvsInput-2P005.peak_call_peak_223110	chr22	39241423	39241804	56	5.6299	1.00741	promoter-TSS (NM_033016)	-704	NM_002608	NM_033016	PDGFB	ENSG00000100311	NO	NO
TF-GlcvsInput-2P005.peak_call_peak_159845	chr17	82450950	82451943	56	5.6299	1.00741	promoter-TSS (NM_001193654)	-615	NM_001033046	NR_036516	CYBC1	ENSG00000178927	NO	NO
TF-GlcvsInput-2P005.peak_call_peak_37739	chr1	220046097	220046416	56	5.6299	1.00741	intron (NM_004446, intron 1 of 31)	249	NM_004446	NM_004446	EPRS	ENSG00000136628	NO	NO
TF-GlcvsInput-2P005.peak_call_peak_23988	chr1	147541128	147542836	56	5.6299	1.00741	intron (NM_004326, intron 1 of 9)	481	NM_004326	NM_004326	BCL9	ENSG00000116128	NO	NO
TF-GlcvsInput-2P005.peak_call_peak_167240	chr19	4769393	4769938	56	5.62929	1.00741	non-coding (NR_027148, exon 2 of 3)	560	NM_174947	NR_027148	MIR7-3HG	ENSG00000176840	NO	NO
TF-GlcvsInput-2P005.peak_call_peak_17669	chr1	92080149	92081143	56	5.61321	1.00166	exon (NM_183242, exon 1 of 9)	301	NM_183242	NM_183242	BTBD8	ENSG00000189195	NO	NO
TF-GlcvsInput-2P005.peak_call_peak_4732	chr1	31296214	31296735	56	5.61321	1.00166	promoter-TSS (NM_016505)	314	NM_004814	NM_004814	SNRNP40	ENSG00000060688	NO	NO
