# Supplementary material for: ATF4-dependent fructolysis fuels growth of glioblastoma multiforme
Source: Nat Commun. 2022 Oct 16;13:6108. doi: 10.1038/s41467-022-33859-9 (PMC9573865; doi:10.1038/s41467-022-33859-9)
Supplement: Supplementary file 6 — Source Data [file 41467_2022_33859_MOESM6_ESM.zip]

Archive with 2 entries (2 files):
- Source Data Excell.xlsx
- Source data WB.pdf
