# Supplementary material for: ATF4-dependent fructolysis fuels growth of glioblastoma multiforme
Source: Nat Commun. 2022 Oct 16;13:6108. doi: 10.1038/s41467-022-33859-9 (PMC9573865; doi:10.1038/s41467-022-33859-9)
Supplement: Supplementary file 6 — Source Data [file 41467_2022_33859_MOESM6_ESM.zip › Source Data Excell.xlsx]

## Sheet: Fig.1a
	U87		LN229		A172		GSC23		TJ46
	Glc+	Glc(-)	Glc+	Glc(-)	Glc+	Glc(-)	Glc+	Glc(-)	Glc+	Glc(-)
	163	634	186	587	134	679	234	896	106	864
	124	642	176	567	156	634	265	842	134	831
	115	642	159	593	159	626	274	961	143	859
Cell number (×106)	0.634	0.624	0.546	0.513	0.698	0.596	1.026	0.615	0.437	0.561
	0.595	0.535	0.589	0.527	0.712	0.623	1.024	0.549	0.561	0.534
	0.621	0.569	0.576	0.496	0.643	0.647	0.854	0.639	0.523	0.542
	257.098	1016.03	340.659	1144.25	191.977	1139.26	228.07	1456.91	242.563	1540.11
	208.403	1200	298.812	1075.9	219.101	1017.66	258.789	1533.7	238.859	1556.18
	185.185	1128.3	276.042	1195.56	247.278	967.543	320.843	1503.91	273.423	1584.87
Ave	216.895	1114.77	305.171	1138.57	219.452	1041.49	269.234	1498.17	251.615	1560.39
Std	36.7007	92.7295	32.7749	60.0333	27.6523	88.3051	47.2602	38.7139	18.9766	22.6764

## Sheet: Fig.1b
OD565 nm	STB(mM)
0.05	0
0.075	0.3
0.104	0.6
0.131	1
														uM/106 cell/hr
										consumption (mM)				18hr			mean
U87	Glc(+)	0.766	0.738	0.776		8.67421	8.3346	8.7955		1.32579	1.6654	1.2045		25.5214	33.9406	25.053	28.1717
	Glc(-)	0.595	0.621	0.668		6.60015	6.91551	7.48557		3.39985	3.08449	2.51443		114.751	108.594	90.0067	104.45
LN229	Glc(+)	0.724	0.72	0.716		8.1648	8.11628	8.06776		1.8352	1.88372	1.93224		34.0761	36.2868	37.3639	35.9089
	Glc(-)	0.655	0.639	0.602		7.32789	7.13383	6.68506		2.67211	2.86617	3.31494		89.8609	98.1094	108.779	98.9166
A172	Glc(+)	0.763	0.772	0.759		8.63783	8.74699	8.58931		1.36217	1.25301	1.41069		28.3008	26.6814	29.8331	28.2718
	Glc(-)	0.667	0.644	0.575		7.47344	7.19448	6.35757		2.52656	2.80552	3.64243		82.762	94.9223	107.579	95.0879
TJ46	Glc(+)	0.776	0.761	0.756		8.7955	8.61357	8.55292		1.2045	1.38643	1.44708		26.3243	30.8219	32.3253	29.8239
	Glc(-)	0.677	0.659	0.591		7.59473	7.37641	6.55164		2.40527	2.62359	3.44836		86.0992	95.8284	124.238	102.055
		cell counts (*106)
U87	Glc(+)	2.886	2.726	2.671
	Glc(-)	1.646	1.578	1.552
LN229	Glc(+)	2.992	2.884	2.873
	Glc(-)	1.652	1.623	1.693
A172	Glc(+)	2.674	2.609	2.627
	Glc(-)	1.696	1.642	1.881
TJ46	Glc(+)	2.542	2.499	2.487
	Glc(-)	1.552	1.521	1.542
OD565 nm	STB(mM)
0.048	0
0.077	0.3
0.124	0.6													uM/106 cell/hr
0.153	1									consumption (mM)				18hr			mean
GSC23	Glc(+)	0.756	0.744	0.796		8.55292	8.40738	9.03808		1.44708	1.59262	0.961916		25.8001	25.9317	17.4412	23.0577
	Glc(-)	0.614	0.634	0.641		6.83061	7.07319	7.15809		3.16939	2.92681	2.84191		97.173	88.274	97.9429	94.4633
		cell counts (*106)
GSC23	Glc(+)	3.116	3.412	3.064
	Glc(-)	1.812	1.842	1.612

## Sheet: Fig.1c
	U87 Glc(+)						U87 Glc(-)
	actin	SLC2A5	KHK	ALDOB	TKFC		actin	SLC2A5	KHK	ALDOB	TKFC
	13.6098	31.9767	25.0939	31.1114	23.9727		13.7246	31.0784	25.4306	29.2124	24.0141
	13.8902	32.5755	25.1541	30.9527	23.5435		14.0333	30.7987	26.1654	28.9923	24.4185
	13.2184	32.7006	24.9455	30.5205	23.8616		14.1748	30.9049	25.747	29.1802	24.2908
	13.5648	33.5178	24.9099	29.6851	23.9045		14.0777	31.0126	26.8529	29.2029	24.2666
mean	13.5708						14.0026
		18.4059	11.5231	17.5406	10.4019			17.0758	11.428	15.2098	10.0115
		19.0047	11.5833	17.3819	9.97265			16.7961	12.1627	14.9896	10.4159
		19.1298	11.3747	16.9497	10.2908			16.9023	11.7444	15.1776	10.2881
		19.947	11.3391	16.1143	10.3337			17.01	12.8503	15.2002	10.264
	mean	19.1218	11.455	16.9966	10.2498
		1.64257	0.953913	0.685884	0.899942			4.12971	1.0189	3.45065	1.17961
		1.08458	0.914952	0.765636	1.21177			5.01314	0.612297	4.01945	0.891248
		0.994526	1.05727	1.03305	0.971941			4.65758	0.818254	3.52846	0.973747
		0.564415	1.08369	1.84334	0.943465			4.32253	0.380189	3.47349	0.990158
	LN229 Glc(+)						LN229 Glc(-)
	actin	SLC2A5	KHK	ALDOB	TKFC		actin	SLC2A5	KHK	ALDOB	TKFC
	14.1257	32.815	24.5139	32.6706	24.5196		12.742	29.8649	23.8817	29.0946	22.8376
	14.1444	32.7729	24.8367	31.7851	24.2583		12.9885	30.157	24.5619	28.6525	24.1783
	14.0094	32.9148	25.3242	32.5705	23.9797		13.0192	30.1518	24.482	28.9045	24.064
	13.9586	32.634	25.0753	31.1701	24.5223		12.9307	30.0243	24.2515	28.9965	23.158
mean	14.0595	32.7842	24.9375	32.0491	24.32		12.9201
		18.7555	10.4543	18.611	10.46			16.9448	10.9616	16.1746	9.91751
		18.7134	10.7772	17.7255	10.1987			17.2369	11.6418	15.7325	11.2582
		18.8553	11.2646	18.5109	9.92017			17.2317	11.5619	15.9844	11.1439
		18.5745	11.0157	17.1106	10.4628			17.1042	11.3315	16.0764	10.2379
	mean	18.7247	10.878	17.9895	10.2604
		0.978873	1.34131	0.649993	0.870804			3.43392	0.943692	3.51853	1.26832
		1.00783	1.07236	1.20079	1.04369			2.80449	0.588915	4.7802	0.500779
		0.913429	0.7649	0.69669	1.26598			2.81467	0.622449	4.01419	0.542072
		1.10972	0.908922	1.83901	0.869122			3.07472	0.730264	3.76613	1.01574
	A172 Glc(+)						A172 Glc(-)
	actin	SLC2A5	KHK	ALDOB	TKFC		actin	SLC2A5	KHK	ALDOB	TKFC
	13.371	29.5248	23.0033	32.1107	25.4792		14.8995	29.273	24.6588	30.8688	26.895
	13.5443	29.4782	23.0471	31.8967	25.4151		14.9609	28.934	25.2364	30.6888	27.4684
	13.4358	29.5031	23.094	31.0667	25.6911		14.5177	29.23	25.0891	30.8378	27.3948
	13.4908	29.6925	22.9984	31.1991	25.4947		14.8091	29.2011	24.505	30.7562	27.171
mean	13.4605						14.7968
		16.0644	9.54279	18.6502	12.0187			14.4762	9.86208	16.0721	12.0983
		16.0178	9.58662	18.4362	11.9547			14.1372	10.4396	15.8921	12.6716
		16.0426	9.63354	17.6062	12.2306			14.4332	10.2923	16.041	12.5981
		16.2321	9.53797	17.7386	12.0342			14.4043	9.70825	15.9594	12.3742
	mean	16.0892	9.57523	18.1078	12.0595
		1.01736	1.02274	0.686621	1.02872			3.05887	0.819688	4.1003	0.973506
		1.05077	0.992135	0.796426	1.0754			3.869	0.54929	4.64517	0.654263
		1.03283	0.96039	1.41576	0.888189			3.15133	0.608335	4.18962	0.688479
		0.90571	1.02616	1.29166	1.01772			3.21515	0.911916	4.43344	0.804048
	GSC23 Glc(+)						GSC23 Glc(-)
	actin	SLC2A5	KHK	ALDOB	TKFC		actin	SLC2A5	KHK	ALDOB	TKFC
	13.0881	32.2239	31.3154	31.2671	25.4152		13.1194	30.6311	31.5703	29.8362	25.4308
	12.6615	32.1236	31.5167	31.2883	25.533		12.88	30.5141	31.226	29.9627	25.7797
	12.7093	32.1556	31.7778	31.0329	25.746		12.8202	30.5463	31.0649	29.8579	25.8538
	12.8815	32.9918	31.1051	31.9232	25.1231		12.6746	30.1996	31.4164	29.756	25.3187
mean	12.8351						12.8735
		19.3888	18.4803	18.432	12.5801			17.7576	18.6968	16.9627	12.5572
		19.2885	18.6816	18.4532	12.6979			17.6405	18.3524	17.0892	12.9062
		19.3205	18.9427	18.1978	12.9109			17.6727	18.1914	16.9844	12.9802
		20.1567	18.27	19.0881	12.288			17.326	18.5429	16.8824	12.4452
	mean	19.5386	18.5937	18.5428	12.6192
		1.10947	1.08171	1.07983	1.0275			3.43672	0.931031	2.9899	1.0439
		1.18932	0.940883	1.06407	0.946941			3.7272	1.18199	2.73891	0.819611
		1.16319	0.785107	1.27011	0.816944			3.64493	1.32158	2.94523	0.778614
		0.651532	1.25148	0.685226	1.25807			4.63504	1.03584	3.16094	1.12821
	TJ46 Glc(+)						TJ46 Glc(-)
	actin	SLC2A5	KHK	ALDOB	TKFC		actin	SLC2A5	KHK	ALDOB	TKFC
	14.6809	27.85	27.7924	33.1024	19.7646		15.0957	26.1234	28.4692	31.2925	20.0283
	14.7233	27.866	28.1166	32.449	19.901		15.0536	25.8824	28.4564	31.2847	20.2906
	14.9568	27.7636	28.0002	32.8894	20.2143		15.0697	25.9611	27.9746	31.5627	20.444
	14.9449	27.8128	28.2778	33.0644	20.2241		14.8267	25.7427	27.8985	31.1221	20.7406
mean	14.8265						15.0114
		13.0235	12.9659	18.2759	4.93806			11.112	13.4578	16.2811	5.01689
		13.0395	13.2901	17.6225	5.07445			10.871	13.445	16.2733	5.27919
		12.9371	13.1737	18.0628	5.38778			10.9497	12.9631	16.5513	5.43256
		12.9863	13.4513	18.2378	5.39763			10.7313	12.8871	16.1107	5.72917
	mean	12.9966	13.2203	18.0498	5.19948
		0.981522	1.19279	0.854905	1.19866			3.69244	0.848219	3.40754	1.13492
		0.970678	0.952726	1.34472	1.09053			4.36393	0.855777	3.4259	0.946248
		1.04214	1.03282	0.990983	0.877642			4.13215	1.19509	2.82541	0.850817
		1.00716	0.852011	0.877781	0.871666			4.80747	1.25976	3.83459	0.692703

## Sheet: Fig.2a
		U87																(x10e-6)				mean
control	Glc(+)	SLC2A5	30.2723	30.4412	30.2594	30.5274		17.2734	17.4424	17.2605	17.5285		6.31233e-06	5.61467e-06	6.36885e-06	5.28916e-06		6.31233	5.61467	6.36885	5.28916	5.89625
		ALDOB	29.8759	29.641	29.6639	29.8342		16.877	16.6422	16.665	16.8354		8.30818e-06	9.77694e-06	9.62337e-06	8.55154e-06		8.30818	9.77694	9.62337	8.55154	9.06501
		actin	12.8555	12.8544	13.25	13.0355	12.9989
	Glc(-)	SLC2A5	27.7916	27.9451	28.0108	28.0463		14.7249	14.8785	14.9442	14.9797		3.69279e-05	3.31991e-05	3.1721e-05	3.09499e-05		36.9279	33.1991	31.721	30.9499	33.1995
		ALDOB	27.9142	27.9046	27.9994	27.9117		14.8475	14.838	14.9327	14.845		3.39198e-05	3.4144e-05	3.19743e-05	3.39779e-05		33.9198	34.144	31.9743	33.9779	33.504
		actin	13.4102	12.643	13.2366	12.9767	13.0666
GSK2656151	Glc(+)	SLC2A5	30.4384	30.2777	30.4032	30.6145		17.3893	17.2286	17.3541	17.5654		5.82507e-06	6.51122e-06	5.96898e-06	5.15573e-06		5.82507	6.51122	5.96898	5.15573	5.86525
		ALDOB	29.8848	29.9383	29.8068	29.8389		16.8357	16.8892	16.7577	16.7898		8.54947e-06	8.23845e-06	9.02457e-06	8.82624e-06		8.54947	8.23845	9.02457	8.82624	8.65968
		actin	12.7999	12.8655	13.3016	13.2294	13.0491
	Glc(-)	SLC2A5	28.3964	28.1805	28.2442	28.0701		15.7683	15.5524	15.6161	15.442		1.79169e-05	2.08088e-05	1.99109e-05	2.24639e-05		17.9169	20.8088	19.9109	22.4639	20.2751
		ALDOB	28.1333	28.1149	28.546	28.0531		15.5052	15.4869	15.918	15.425		2.15011e-05	2.17766e-05	1.61516e-05	2.27306e-05		21.5011	21.7766	16.1516	22.7306	20.54
		actin	12.7423	12.7431	12.5726	12.4542	12.6281
A-92	Glc(+)	SLC2A5	29.8999	29.7084	29.9262	29.9599		17.403	17.2114	17.4293	17.4629		5.77014e-06	6.58932e-06	5.66593e-06	5.53528e-06		5.77014	6.58932	5.66593	5.53528	5.89017
		ALDOB	29.3629	29.39	29.0902	29.2963		16.8659	16.893	16.5933	16.7994		8.37238e-06	8.21661e-06	1.01141e-05	8.7677e-06		8.37238	8.21661	10.1141	8.7677	8.8677
		actin	12.3491	12.602	12.5652	12.4714	12.4969
	Glc(-)	SLC2A5	27.9399	27.9136	27.8999	28.11		15.4151	15.3888	15.3751	15.5853		2.28869e-05	2.33081e-05	2.35303e-05	2.0341e-05		22.8869	23.3081	23.5303	20.341	22.5166
		ALDOB	27.7776	27.6202	28.0366	27.9564		15.2529	15.0955	15.5118	15.4316		2.56114e-05	2.85637e-05	2.1403e-05	2.26262e-05		25.6114	28.5637	21.403	22.6262	24.5511
		actin	12.5735	12.5026	12.5778	12.4452	12.5248
GSK2656151+A-92	Glc(+)	SLC2A5	30.4635	30.2964	30.3774	30.6522		17.392	17.2249	17.3058	17.5807		5.81422e-06	6.52821e-06	6.17196e-06	5.10142e-06		5.81422	6.52821	6.17196	5.10142	5.90395
		ALDOB	29.9807	29.8901	29.8237	29.8327		16.9092	16.8186	16.7522	16.7612		8.12509e-06	8.65183e-06	9.05913e-06	9.00272e-06		8.12509	8.65183	9.05913	9.00272	8.70969
		actin	13.0637	12.9063	12.8779	13.4382	13.0715
	Glc(-)	SLC2A5	30.1952	30.2042	30.2986	30.1069		17.3806	17.3895	17.4839	17.2922		5.86045e-06	5.82432e-06	5.45523e-06	6.23039e-06		5.86045	5.82432	5.45523	6.23039	5.8426
		ALDOB	29.5679	29.6356	29.5671	29.6645		16.7532	16.8209	16.7524	16.8498		9.05295e-06	8.63762e-06	9.05759e-06	8.46632e-06		9.05295	8.63762	9.05759	8.46632	8.80362
		actin	13.1995	12.6627	12.8573	12.5393	12.8147
CompoundC	Glc(+)	SLC2A5	30.2681	30.2481	30.3795	30.1971		17.3479	17.3279	17.4593	17.2769		5.9946e-06	6.07816e-06	5.54929e-06	6.29716e-06		5.9946	6.07816	5.54929	6.29716	5.9798
		ALDOB	29.7039	29.7046	29.962	29.8249		16.7837	16.7844	17.0418	16.9047		8.8636e-06	8.85888e-06	7.41139e-06	8.15055e-06		8.8636	8.85888	7.41139	8.15055	8.3211
		actin	13.0222	13.1043	12.8435	12.7107	12.9202
	Glc(-)	SLC2A5	27.8843	28.0159	27.8563	28.2606		14.8251	14.9568	14.7972	15.2014		3.44505e-05	3.14456e-05	3.51242e-05	2.65409e-05		34.4505	31.4456	35.1242	26.5409	31.8903
		ALDOB	27.7336	27.9232	28.1886	27.8918		14.6745	14.8641	15.1295	14.8326		3.82419e-05	3.35324e-05	2.78981e-05	3.42717e-05		38.2419	33.5324	27.8981	34.2717	33.486
		actin	13.0889	12.9537	12.9438	13.2503	13.0592
		LN229																(x10e-6)				mean
control	Glc(+)	SLC2A5	30.1739	29.9771	29.9749	29.9757		17.175	16.9782	16.976	16.9768		6.75764e-06	7.74548e-06	7.75722e-06	7.753e-06		6.75764	7.74548	7.75722	7.753	7.50333
		ALDOB	30.0914	30.144	30.456	30.2572		17.0925	17.1452	17.4572	17.2584		7.15561e-06	6.89901e-06	5.55732e-06	6.37834e-06		7.15561	6.89901	5.55732	6.37834	6.49757
		actin	12.7711	13.2978	13.0161	12.269	12.8385
	Glc(-)	SLC2A5	28.5036	28.313	28.1441	28.2174		15.437	15.2464	15.0775	15.1507		2.25429e-05	2.57265e-05	2.89223e-05	2.74901e-05		22.5429	25.7265	28.9223	27.4901	26.1704
		ALDOB	28.2341	28.1223	28.4641	28.1441		15.1674	15.0557	15.3975	15.0774		2.71739e-05	2.93622e-05	2.31682e-05	2.8923e-05		27.1739	29.3622	23.1682	28.923	27.1568
		actin	13.3386	13.2286	13.2601	12.9051	13.1831
GSK2656151	Glc(+)	SLC2A5	29.758	29.9838	30.0762	30.2859		16.7089	16.9347	17.0271	17.2368		9.335e-06	7.98263e-06	7.48732e-06	6.4746e-06		9.335	7.98263	7.48732	6.4746	7.81989
		ALDOB	30.2061	30.1427	30.216	30.3423		17.157	17.0936	17.1669	17.2932		6.8427e-06	7.14999e-06	6.79601e-06	6.22628e-06		6.8427	7.14999	6.79601	6.22628	6.75374
		actin	13.1831	13.2649	12.8934	13.1993	13.1352
	Glc(-)	SLC2A5	28.2871	28.3747	28.3817	28.5451		15.659	15.7467	15.7537	15.917		1.9327e-05	1.81877e-05	1.81e-05	1.61619e-05		19.327	18.1877	18.1	16.1619	17.9442
		ALDOB	28.5403	28.4325	28.0733	28.1085		15.9123	15.8044	15.4453	15.4804		1.62154e-05	1.74745e-05	2.24137e-05	2.18739e-05		16.2154	17.4745	22.4137	21.8739	19.4944
		actin	13.1403	13.1923	13.1601	12.9694	13.1155
A-92	Glc(+)	SLC2A5	29.8731	29.4173	29.8586	29.1105		17.3761	16.9204	17.3617	16.6136		5.87852e-06	8.06222e-06	5.93771e-06	9.97277e-06		5.87852	8.06222	5.93771	9.97277	7.46281
		ALDOB	29.5948	29.5654	29.7384	29.7554		17.0979	17.0685	17.2415	17.2585		7.12897e-06	7.27582e-06	6.45341e-06	6.37799e-06		7.12897	7.27582	6.45341	6.37799	6.80905
		actin	13.2833	13.2442	13.0747	12.9051	13.1268
	Glc(-)	SLC2A5	28.1624	28.1769	28.3737	28.4592		15.6377	15.6522	15.849	15.9345		1.9615e-05	1.94193e-05	1.69426e-05	1.59679e-05		19.615	19.4193	16.9426	15.9679	17.9862
		ALDOB	28.4374	28.4003	28.6399	28.2978		15.9126	15.8755	16.1151	15.773		1.62117e-05	1.66337e-05	1.40884e-05	1.78586e-05		16.2117	16.6337	14.0884	17.8586	16.1981
		actin	13.1559	13.0116	12.8936	12.9529	13.0035
GSK2656151+A-92	Glc(+)	SLC2A5	30.1337	30.1828	29.8602	30.1689		17.0621	17.1112	16.7887	17.0974		7.30779e-06	7.06325e-06	8.83291e-06	7.13152e-06		7.30779	7.06325	8.83291	7.13152	7.58387
		ALDOB	30.3882	30.1587	30.1329	30.1289		17.3167	17.0871	17.0614	17.0574		6.12575e-06	7.18227e-06	7.31161e-06	7.33205e-06		6.12575	7.18227	7.31161	7.33205	6.98792
		actin	13.1956	12.9129	12.8183	12.7007	12.9069
	Glc(-)	SLC2A5	29.8968	29.9805	29.8698	29.8232		17.0822	17.1658	17.0551	17.0085		7.20705e-06	6.80105e-06	7.34338e-06	7.58436e-06		7.20705	6.80105	7.34338	7.58436	7.23396
		ALDOB	30.0447	29.7942	30.0079	30.2579		17.23	16.9795	17.1932	17.4432		6.50502e-06	7.73837e-06	6.67323e-06	5.61126e-06		6.50502	7.73837	6.67323	5.61126	6.63197
		actin	12.8728	12.5677	13.1412	13.4446	13.0066
CompoundC	Glc(+)	SLC2A5	29.8891	29.8336	29.9499	30.0657		16.9689	16.9134	17.0297	17.1455		7.79582e-06	8.10148e-06	7.47395e-06	6.89734e-06		7.79582	8.10148	7.47395	6.89734	7.56715
		ALDOB	30.4401	30.0288	29.8783	29.8556		17.5199	17.1086	16.9581	16.9355		5.32088e-06	7.07634e-06	7.85429e-06	7.97847e-06		5.32088	7.07634	7.85429	7.97847	7.0575
		actin	12.8834	12.7222	13.227	13.704	13.1341
	Glc(-)	SLC2A5	28.0173	28.1705	28.2598	28.1986		14.9581	15.1113	15.2007	15.1394		3.14169e-05	2.82514e-05	2.65549e-05	2.77062e-05		31.4169	28.2514	26.5549	27.7062	28.4824
		ALDOB	27.9983	27.8833	28.2099	28.324		14.9392	14.8241	15.1507	15.2649		3.18318e-05	3.4474e-05	2.74901e-05	2.53992e-05		31.8318	34.474	27.4901	25.3992	29.7988
		actin	13.0854	12.9721	13.5549	13.3471	13.2399

## Sheet: Fig.2d
actin	12.7152	12.8866	13.0041	12.5525	12.7896										mean	U87	Glc
SLC2A5	26.7745	26.3243	26.5087	26.2338		13.9848	13.5347	13.7191	13.4442	13.6707	0.804344	1.09885	0.967015	1.17001	1.01005	SLC2A5	+	WT
ALDOB	33.1956	32.915	33.0903	32.715		20.406	20.1254	20.3007	19.9254	20.1894	0.860567	1.04535	0.925762	1.20076	1.00811	ALDOB	+
KHK	24.2665	24.3598	24.5698	23.2913		11.4769	11.5701	11.7802	10.5017	11.3322	0.904597	0.847982	0.733064	1.77835	1.066	KHK	+
TKFC	22.1995	21.8484	21.7906	21.6562		9.40986	9.05877	9.00103	8.86656	9.08405	0.79785	1.01768	1.05924	1.16271	1.00937	TKFC	+
actin	12.3371	12.6526	12.2543	12.3152	12.3898
SLC2A5	24.1236	23.976	23.7124	24.0156		11.7338	11.5862	11.3226	11.6258	11.5671	3.82894	4.24132	5.09155	4.12662		SLC2A5	-
ALDOB	30.5726	30.6032	30.7861	30.8934		18.1828	18.2134	18.3963	18.5035	18.324	4.01824	3.93383	3.46548	3.21724		ALDOB	-
KHK	23.9709	23.7197	23.7974	23.5704		11.5811	11.3299	11.4076	11.1806	11.3748	0.841562	1.00162	0.949128	1.11087		KHK	-
TKFC	21.5202	21.4095	21.5309	21.3686		9.13041	9.01969	9.14109	8.97874	9.06748	0.968379	1.04562	0.961237	1.07573		TKFC	-
actin	12.4256	12.4113	12.7418	12.1216	12.4251
SLC2A5	26.3697	25.838	25.5032	26.5127		13.9446	13.413	13.0781	14.0876	13.6308	0.804514	1.16301	1.46688	0.7286	1.04075	SLC2A5	+	ATF4 KO1
ALDOB	31.891	31.965	32.3926	33.0727		19.4659	19.5399	19.9675	20.6477	19.9053	1.356	1.28817	0.957755	0.597742	1.04992	ALDOB	+
KHK	24.4478	24.7039	24.4946	24.4519		12.0228	12.2788	12.0696	12.0269	12.0995	1.05463	0.883124	1.02097	1.05164	1.00259	KHK	+
TKFC	21.9326	21.8179	21.2267	22.3009		9.50758	9.39278	8.80158	9.87586	9.39445	0.924583	1.00116	1.50824	0.716279	1.03756	TKFC	+
actin	12.3763	12.3698	12.6144	12.6222	12.4957
SLC2A5	25.8442	25.9393	26.2442	25.5873		13.3485	13.4436	13.7485	13.0916	13.408	1.2162	1.13862	0.921691	1.45324		SLC2A5	-
ALDOB	32.393	32.7275	31.8831	31.987		19.8973	20.2318	19.3874	19.4913	19.752	1.00554	0.797431	1.4318	1.33233		ALDOB	-
KHK	24.4054	24.5772	24.5446	24.5632		11.9097	12.0815	12.0489	12.0675	12.0269	1.14057	1.01258	1.03571	1.02242		KHK	-
TKFC	21.7754	21.6815	21.7254	21.6534		9.27966	9.18577	9.22967	9.15767	9.21319	1.08282	1.15563	1.121	1.17836		TKFC	-
actin	12.5782	12.5799	12.5197	12.4315	12.5273
SLC2A5	26.1554	26.133	25.6644	26.1754		13.6281	13.6057	13.1371	13.6481	13.5047	0.91807	0.932409	1.29025	0.905404	1.01153	SLC2A5	+	ATF4 KO2
ALDOB	33.432	32.9035	32.5424	31.8273		20.9046	20.3761	20.015	19.2999	20.1489	0.59226	0.854285	1.09725	1.80127	1.08627	ALDOB	+
KHK	24.8864	24.3548	24.3763	24.2617		12.3591	11.8275	11.849	11.7344	11.9425	0.749188	1.08297	1.06695	1.15518	1.01357	KHK	+
TKFC	21.564	21.7358	22.2729	22.2054		9.03672	9.20847	9.74554	9.67808	9.4172	1.30178	1.15567	0.796452	0.834581	1.02212	TKFC	+
actin	12.5928	12.4435	12.8182	12.4041	12.5647
SLC2A5	26.254	26.209	26.3316	25.9507		13.6893	13.6443	13.7669	13.3861	13.6217	0.879924	0.907796	0.833833	1.08573		SLC2A5	-
ALDOB	32.6273	32.8187	32.984	32.5636		20.0627	20.254	20.4193	19.9989	20.1838	1.06161	0.92975	0.829085	1.10957		ALDOB	-
KHK	24.5814	24.5657	24.5626	24.4011		12.0167	12.001	11.998	11.8365	11.963	0.94984	0.960249	0.962272	1.07627		KHK	-
TKFC	21.9481	21.8528	21.8766	21.7818		9.38347	9.28819	9.31193	9.2172	9.30019	1.02366	1.09355	1.0757	1.1487		TKFC	-
actin	13.6822	13.5901	13.5669	13.4721	13.5778					mean						LN229	Glc
SLC2A5	32.3979	32.6849	33.0146	32.4578		18.8201	19.1071	19.4367	18.88	19.061	1.18169	0.968554	0.770702	1.13367	1.01365	SLC2A5	+	WT
ALDOB	31.9609	30.9864	31.7253	31.6094		18.3831	17.4086	18.1474	18.0316	17.9927	0.762907	1.49911	0.898279	0.973386	1.03342	ALDOB	+
KHK	26.6892	25.7532	26.9963	26.3075		13.1113	12.1754	13.4184	12.7296	12.8587	0.839346	1.60582	0.678432	1.09359	1.0543	KHK	+
TKFC	26.144	27.1441	25.7654	25.6642		12.5662	13.5662	12.1876	12.0864	12.6016	1.02483	0.512408	1.3324	1.42921	1.07471	TKFC	+
actin	13.7374	13.7078	13.659	13.5836	13.672
SLC2A5	31.1053	30.8401	30.9283	30.9642		17.4333	17.1681	17.2564	17.2923		3.09005	3.71364	3.49326	3.40745		SLC2A5	-
ALDOB	29.8012	29.6933	29.6062	29.6988		16.1292	16.0213	15.9342	16.0268		3.63875	3.92138	4.16548	3.90638		ALDOB	-
KHK	26.5469	26.6683	26.5181	26.5938		12.875	12.9963	12.8462	12.9219		0.988789	0.909018	1.00871	0.95715		KHK	-
TKFC	26.3657	26.2427	26.0967	26.3398		12.6937	12.5707	12.4247	12.6679		0.938138	1.02162	1.13044	0.955087		TKFC	-
actin	13.7935	13.7811	13.7909	13.692	13.7644
SLC2A5	32.1194	31.9922	32.6631	32.7825		18.355	18.2279	18.8988	19.0182	18.625	1.20578	1.31684	0.827124	0.761428	1.02779	SLC2A5	+	ATF4 KO1
ALDOB	31.7775	31.9601	31.7488	31.8041		18.0131	18.1958	17.9844	18.0397	18.0582	1.03178	0.909084	1.05252	1.01293	1.00158	ALDOB	+
KHK	26.7666	26.7164	26.7286	26.8494		13.0022	12.952	12.9642	13.085	13.0009	0.99906	1.03443	1.02574	0.94335	1.00064	KHK	+
TKFC	26.4882	26.4807	26.7598	26.4999		12.7239	12.7163	12.9954	12.7356	12.7928	1.04895	1.05443	0.868961	1.04046	1.0032	TKFC	+
actin	13.5223	14.9232	13.4494	13.3335	13.8071
SLC2A5	32.6511	32.8896	32.401	32.8867		18.844	19.0825	18.594	19.0796		0.859122	0.728215	1.02172	0.729665		SLC2A5	-
ALDOB	32.0054	31.6522	31.6633	31.7737		18.1983	17.8451	17.8562	17.9666		0.907462	1.15922	1.15033	1.06561		ALDOB	-
KHK	26.6405	26.5938	27.0166	26.7291		12.8334	12.7867	13.2095	12.922		1.12309	1.16001	0.86533	1.0562		KHK	-
TKFC	26.5318	26.4923	26.5951	26.3617		12.7247	12.6852	12.7881	12.5546		1.04835	1.07742	1.00329	1.17949		TKFC	-
actin	13.3273	13.3271	13.5781	13.8653	13.5244
SLC2A5	32.3023	31.8207	32.9284	32.2424		18.7779	18.2963	19.4039	18.7179	18.799	1.01474	1.41691	0.657511	1.05779	1.03674	SLC2A5	+	ATF4 KO2
ALDOB	31.2323	31.1773	31.4663	31.1331		17.7079	17.6529	17.9419	17.6087	17.7278	1.01392	1.05332	0.86213	1.08608	1.00386	ALDOB	+
KHK	26.6738	26.6964	26.4093	25.9684		13.1494	13.172	12.8848	12.4439	12.9125	0.848596	0.835399	1.01939	1.38377	1.02179	KHK	+
TKFC	26.358	26.2468	26.8587	26.2155		12.8335	12.7224	13.3343	12.691	12.8953	1.04376	1.12735	0.737651	1.1521	1.01521	TKFC	+
actin	13.663	13.6169	13.3754	13.6626	13.5795
SLC2A5	32.6041	32.4412	32.1458	33.136		19.0247	18.8618	18.5663	19.5566		0.855211	0.957441	1.17501	0.591497		SLC2A5	-
ALDOB	31.6238	31.5299	30.9645	31.2816		18.0444	17.9504	17.385	17.7021		0.802989	0.857019	1.26822	1.01797		ALDOB	-
KHK	26.2999	26.237	26.4997	26.6611		12.7204	12.6576	12.9203	13.0816		1.1424	1.1933	0.99465	0.889381		KHK	-
TKFC	26.5358	26.7298	26.3248	26.2713		12.9564	13.1503	12.7454	12.6919		0.958564	0.837978	1.10952	1.15142		TKFC	-
actin	12.9441	13.0851	12.8747	12.9607	12.9661					mean						A172	Glc
SLC2A5	29.79	30.2452	30.1345	30.1757		16.8239	17.279	17.1684	17.2096	17.1202	1.22804	0.89576	0.967171	0.939926	1.00772	SLC2A5	+	WT
ALDOB	30.606	30.7171	30.3514	30.8346		17.6399	17.751	17.3852	17.8685	17.6612	1.01483	0.93962	1.21076	0.866151	1.00784	ALDOB	+
KHK	22.6787	23.2799	23.1167	23.9971		9.71254	10.3138	10.1506	11.031	10.302	1.50466	0.991845	1.11062	0.603328	1.05261	KHK	+
TKFC	26.0595	26.008	25.9748	25.7973		13.0933	13.0419	13.0086	12.8312	12.9938	0.933311	0.967179	0.989756	1.11928	1.00238	TKFC	+
actin	12.9367	12.9256	12.7971	12.8867	12.8865
SLC2A5	28.4728	28.4591	28.485	28.5344		15.5862	15.5726	15.5984	15.6479		2.89584	2.92344	2.87148	2.77467		SLC2A5	-
ALDOB	28.7918	28.8235	28.8261	28.7767		15.9052	15.9369	15.9396	15.8902		3.37745	3.30399	3.29794	3.41285		ALDOB	-
KHK	23.3134	23.2911	23.1785	23.3844		10.4269	10.4045	10.292	10.4979		0.917058	0.931389	1.00694	0.873035		KHK	-
TKFC	26.1655	26.0938	26.1013	25.6882		13.279	13.2072	13.2148	12.8016		0.820627	0.862447	0.85794	1.14244		TKFC	-
actin	12.5522	12.8823	12.6508	13.1096	12.7987
SLC2A5	30.3514	30.3306	30.3624	30.08		17.5526	17.5319	17.5636	17.2812	17.4823	0.952439	0.966254	0.945214	1.14959	1.00337	SLC2A5	+	ATF4 KO1
ALDOB	30.6925	30.6714	30.7284	31.2625		17.8938	17.8727	17.9297	18.4637	18.04	1.10662	1.12295	1.07944	0.745486	1.01363	ALDOB	+
KHK	23.4439	23.3833	23.7504	23.7867		10.6452	10.5846	10.9516	10.988	10.7923	1.1074	1.15487	0.895471	0.873197	1.00773	KHK	+
TKFC	26.2088	26.159	26.1347	25.9284		13.41	13.3603	13.336	13.1297	13.309	0.932376	0.965061	0.981453	1.13236	1.00281	TKFC	+
actin	12.6124	12.4901	12.5701	12.9118	12.6461
SLC2A5	30.3128	30.4321	30.5766	30.1835		17.6667	17.7861	17.9305	17.5374		0.880046	0.810164	0.732955	0.962569		SLC2A5	-
ALDOB	30.7718	30.8774	30.8413	30.5281		18.1257	18.2313	18.1952	17.882		0.942313	0.875809	0.897991	1.11574		ALDOB	-
KHK	23.7143	23.7242	23.606	23.2642		11.0682	11.0781	10.9599	10.6181		0.825971	0.820335	0.890359	1.12839		KHK	-
TKFC	25.924	25.9891	26.3108	25.9313		13.2779	13.343	13.6647	13.2852		1.02177	0.976726	0.781492	1.01667		TKFC	-
actin	12.6907	12.4136	12.8357	12.7012	12.6603
SLC2A5	30.2853	30.5875	30.3097	30.9506		17.625	17.9272	17.6494	18.2903	17.873	1.18757	0.963114	1.1676	0.748806	1.01677	SLC2A5	+	ATF4 KO2
ALDOB	30.8929	30.8555	30.7967	32.6106		18.2326	18.1952	18.1364	19.9503	18.6287	1.31589	1.35044	1.40661	0.400069	1.11825	ALDOB	+
KHK	23.2367	23.2288	23.2789	23.3896		10.5764	10.5685	10.6186	10.7293	10.6232	1.03295	1.03865	1.00321	0.9291	1.00098	KHK	+
TKFC	26.3668	26.1067	26.1848	26.4374		13.7065	13.4465	13.5246	13.7771	13.6137	0.93767	1.12288	1.06371	0.892885	1.00428	TKFC	+
actin	13.3399	12.6941	13.1928	13.2255	13.1131
SLC2A5	30.7507	30.9039	31.0557	30.8235		17.6376	17.7908	17.9426	17.7105		1.17724	1.05864	0.952883	1.11926		SLC2A5	-
ALDOB	31.3738	31.395	31.7178	31.7451		18.2607	18.2819	18.6048	18.632		1.29049	1.27169	1.0167	0.99768		ALDOB	-
KHK	23.6947	23.6328	23.6467	23.8306		10.5816	10.5198	10.5336	10.7176		1.02923	1.07432	1.06406	0.936681		KHK	-
TKFC	26.369	27.3144	26.891	26.786		13.256	14.2013	13.7779	13.6729		1.28138	0.665438	0.892377	0.959746		TKFC	-

## Sheet: Fig.2e
U87	WT		ATF4 KO1		ATF4 KO2			LN229	WT		ATF4 KO1		ATF4 KO2			A172	WT		ATF4 KO1		ATF4 KO2
	Glc(+)	Glc(-)	Glc(+)	Glc(-)	Glc(+)	Glc(-)			Glc(+)	Glc(-)	Glc(+)	Glc(-)	Glc(+)	Glc(-)			Glc(+)	Glc(-)	Glc(+)	Glc(-)	Glc(+)	Glc(-)
	223	785	234	36	273	57			330	844	336	56	362	64			163	673	155	64	159	63
	256	815	263	48	266	55			312	863	378	54	318	38			138	606	163	69	168	64
	240	806	247	46	231	67			364	794	349	59	345	54			146	603	159	72	163	68
Cell number (×106)	0.793	0.685	0.823	0.126	0.811	0.244		Cell number (×106)	0.822	0.74	0.868	0.124	0.796	0.157		Cell number (×106)	0.77	0.69	0.76	0.35	0.78	0.35
	0.784	0.701	0.861	0.137	0.834	0.204			0.8	0.819	0.871	0.135	0.954	0.129			0.69	0.65	0.74	0.32	0.75	0.34
	0.787	0.755	0.805	0.168	0.824	0.164			0.795	0.798	0.829	0.165	0.792	0.124			0.82	0.69	0.79	0.39	0.76	0.33
	281.211	1145.99	284.326	285.714	336.621	233.607			401.46	1140.54	387.097	451.613	454.774	407.643			211.688	975.362	203.947	182.857	203.846	180
	326.531	1162.62	305.459	350.365	318.945	269.608			390	1053.72	433.984	400	333.333	294.574			200	932.308	220.27	215.625	224	188.235
	304.956	1067.55	306.832	273.81	280.34	408.537			457.862	994.987	420.989	357.576	435.606	435.484			178.049	873.913	201.266	184.615	214.474	206.061
Ave	304.232	1125.39	298.872	303.296	311.969	303.917		Ave	416.44	1063.08	414.023	403.063	407.904	379.234		Ave	196.579	927.194	208.494	194.366	214.107	191.432
Std	22.6687	50.7745	12.6164	41.195	28.782	92.3741		Std	36.3265	73.2266	24.2073	47.0933	65.2877	74.6275		Std	17.0787	50.9176	10.2859	18.4319	10.0819	13.3211

## Sheet: Fig.2f
OD565 nm	STB(mM)
0.0585	0
0.1285	0.3
0.2155	0.5
0.327	1
															µM/106 cell/hr
U87					mean						consumption (mM)				18hr			mean
WT	Glc(+)	2.446	2.547	2.451	2.48133		8.60384	8.96765	8.62185		1.39616	1.03235	1.37815		27.4662	20.7499	25.9715	24.7292
WT	Glc(-)	1.531	1.435	1.536	1.50067		5.30792	4.96211	5.32593		4.69208	5.03789	4.67407		95.7295	107.564	102.152	101.815
ATF4 KO1	Glc(+)	2.509	2.51	2.484	2.501		8.83077	8.83437	8.74072		1.16923	1.16563	1.25928		22.7044	24.0644	23.3824	23.3837
ATF4 KO1	Glc(-)	2.706	2.683	2.702	2.697		9.54038	9.45753	9.52597		0.459617	0.542466	0.474026		25.3065	22.0139	18.4288	21.9164
ATF4 KO2	Glc(+)	2.505	2.541	2.44	2.49533		8.81636	8.94604	8.58222		1.18364	1.05396	1.41778		24.6838	25.0336	27.7148	25.8107
ATF4 KO2	Glc(-)	2.732	2.655	2.626	2.671		9.63404	9.35668	9.25221		0.365963	0.643325	0.747785		16.0849	26.2218	29.0515	23.786
LN229
WT	Glc(+)	2.337	2.551	2.254	2.38067		8.21121	8.98206	7.91223		1.78879	1.01794	2.08777		35.9672	20.328	40.9414	32.4122
WT	Glc(-)	1.623	1.524	1.751	1.63267		5.63931	5.2827	6.10038		4.36069	4.7173	3.89962		102.827	107.319	95.6916	101.946
ATF4 KO1	Glc(+)	2.375	2.299	2.321	2.33167		8.34809	8.07433	8.15357		1.65191	1.92567	1.84643		31.0044	37.4849	35.5684	34.6859
ATF4 KO1	Glc(-)	2.721	2.615	2.624	2.65333		9.59441	9.21259	9.24501		0.405586	0.787408	0.75499		18.3191	41.4251	37.4833	32.4092
ATF4 KO2	Glc(+)	2.421	2.521	2.214	2.38533		8.51378	8.87399	7.76815		1.48622	1.12601	2.23185		27.6053	21.9187	43.2479	30.924
ATF4 KO2	Glc(-)	2.721	2.624	2.733	2.69267		9.59441	9.24501	9.63764		0.405586	0.75499	0.362361		22.4652	40.9208	17.8944	27.0935
A172
WT	Glc(+)	2.377	2.512	2.517	2.46867		8.35529	8.84158	8.85959		1.64471	1.15842	1.14041		34.7425	23.5653	24.3866	27.5648
WT	Glc(-)	1.846	1.751	1.718	1.77167		6.44258	6.10038	5.98151		3.55742	3.89962	4.01849		82.3821	96.2442	94.8787	91.1683
ATF4 KO1	Glc(+)	2.501	2.571	2.416	2.496		8.80195	9.0541	8.49577		1.19805	0.945901	1.50423		25.069	19.8527	31.4284	25.45
ATF4 KO1	Glc(-)	2.623	2.683	2.516	2.60733		9.24141	9.45753	8.85598		0.758592	0.542466	1.14402		24.5166	17.38	36.6954	26.1973
ATF4 KO2	Glc(+)	2.579	2.111	2.361	2.35033		9.08292	7.39713	8.29766		0.917084	2.60287	1.70234		18.2417	18.7943	35.1709	24.069
ATF4 KO2	Glc(-)	2.646	2.561	2.583	2.59667		9.32426	9.01808	9.09732		0.675743	0.981922	0.902676		21.6876	31.7527	29.0548	27.4984
U87		cell counts (*106)
WT	Glc(+)	2.824	2.764	2.948
WT	Glc(-)	2.723	2.602	2.542
ATF4 KO1	Glc(+)	2.861	2.691	2.992
ATF4 KO1	Glc(-)	1.009	1.369	1.429
ATF4 KO2	Glc(+)	2.664	2.339	2.842
ATF4 KO2	Glc(-)	1.264	1.363	1.43
LN229
WT	Glc(+)	2.763	2.782	2.833
WT	Glc(-)	2.356	2.442	2.264
ATF4 KO1	Glc(+)	2.96	2.854	2.884
ATF4 KO1	Glc(-)	1.23	1.056	1.119
ATF4 KO2	Glc(+)	2.991	2.854	2.867
ATF4 KO2	Glc(-)	1.003	1.025	1.125
A172
WT	Glc(+)	2.63	2.731	2.598
WT	Glc(-)	2.399	2.251	2.353
ATF4 KO1	Glc(+)	2.655	2.647	2.659
ATF4 KO1	Glc(-)	1.719	1.734	1.732
ATF4 KO2	Glc(+)	2.793	7.694	2.689
ATF4 KO2	Glc(-)	1.731	1.718	1.726

## Sheet: Fig.3b
U87		Glc	Luciferase activity	cell number	/ cell number
	pGL3 SLC2A5 WT	+	31757	458800	0.0692175		0.972825
		+	31089	437200	0.0711093		0.999414
		+	31203	426700	0.0731263	0.0711511	1.02776
	pGL3 SLC2A5 WT	-	214907	260600	0.824662		11.5903
		-	255824	253600	1.00877		14.1779
		-	263632	286500	0.920182		12.9328
	pGL3 SLC2A5 mutant	+	39701	434100	0.0914559		1.12607
		+	33244	489700	0.0678865		0.835866
		+	34440	408500	0.0843084	0.0812169	1.03806
	pGL3 SLC2A5 mutant	-	37873	371200	0.102029		1.25625
		-	30592	331800	0.0922001		1.13523
		-	34415	349700	0.0984129		1.21173
	pGL3 ALDOB WT	+	23418	299800	0.0781121		0.890274
		+	24970	277900	0.0898525		1.02408
		+	28557	299800	0.0952535	0.0877393	1.08564
	pGL3 ALDOB WT	-	164713	187700	0.877533		10.0016
		-	176884	197900	0.893805		10.187
		-	163242	172900	0.944141		10.7607
	pGL3 ALDOB mutant	+	23649	292900	0.0807409		0.90248
		+	22986	285100	0.0806243		0.901177
		+	26790	250300	0.107032	0.0894656	1.19634
	pGL3 ALDOB mutant	-	20770	237200	0.0875632		0.978736
		-	22874	272900	0.0838182		0.936877
		-	24029	236900	0.101431		1.13374
LN229
	pGL3 SLC2A5 WT	+	23227	337600	0.0688004		0.929117
		+	27488	323500	0.0849706		1.14749
		+	27084	396100	0.0683767	0.0740492	0.923395
	pGL3 SLC2A5 WT	-	196001	299100	0.655303		8.84955
		-	193073	329100	0.58667		7.9227
		-	193680	316200	0.612524		8.27185
	pGL3 SLC2A5 mutant	+	28776	372800	0.0771888		1.04701
		+	26852	395500	0.0678938		0.920928
		+	24287	319200	0.0760871	0.0737232	1.03206
	pGL3 SLC2A5 mutant	-	27425	377100	0.0727261		0.986474
		-	21937	309900	0.0707874		0.960177
		-	28660	334300	0.0857314		1.16288
	pGL3 ALDOB WT	+	25426	335500	0.0757854		1.06563
		+	27120	369600	0.0733766		1.03176
		+	23610	367800	0.0641925	0.0711182	0.902617
	pGL3 ALDOB WT	-	233281	361600	0.645136		9.07132
		-	239202	316200	0.75649		10.6371
		-	288085	313000	0.920399		12.9418
	pGL3 ALDOB mutant	+	23214	326000	0.0712086		0.942626
		+	23556	308200	0.0764309		1.01176
		+	25624	324400	0.0789889	0.0755428	1.04562
	pGL3 ALDOB mutant	-	31607	387000	0.0816718		1.08113
		-	36604	331100	0.110553		1.46344
		-	33556	383400	0.0875222		1.15858

## Sheet: Fig.3c
U87		WT								dSLC2A5-c1								dSLC2A5-c2								dALDOB -c1								dALDOB -c2								dSLC2A5 + dALDOB
		Glc(+)				Glc(-)				Glc(+)				Glc(-)				Glc(+)				Glc(-)				Glc(+)				Glc(-)				Glc(+)				Glc(-)				Glc(+)				Glc(-)
	actin	SLC2A5	ALDOB		actin	SLC2A5	ALDOB		actin	SLC2A5	ALDOB		actin	SLC2A5	ALDOB		actin	SLC2A5	ALDOB		actin	SLC2A5	ALDOB		actin	SLC2A5	ALDOB		actin	SLC2A5	ALDOB		actin	SLC2A5	ALDOB		actin	SLC2A5	ALDOB		actin	SLC2A5	ALDOB		actin	SLC2A5	ALDOB
	13.7027	32.9564	30.4068		13.7426	31.0059	28.5472		13.5031	32.5854	30.2343		13.8427	32.7819	28.6178		13.6649	32.6654	30.9645		13.4748	32.9085	28.5772		13.6438	33.6108	30.4182		12.9054	30.0799	29.6128		13.5263	32.5983	29.6132		13.3581	30.5969	30.6706		13.8614	33.3472	30.449		13.8296	33.4836	31.0724
	13.6063	32.8607	30.2854		13.6266	30.8305	28.4815		13.4683	32.3815	30.3899		13.5431	32.625	28.6032		13.5446	32.415	30.086		13.3675	32.7621	28.6366		13.8814	33.4055	30.2999		12.9975	30.6254	29.797		13.4495	32.7028	30.0589		13.2777	30.418	29.3501		13.8385	33.045	30.5257		13.8367	33.2341	30.5085
	13.856	33.1851	30.3044		13.5893	30.8235	28.6236		13.4922	32.457	30.0958		13.8417	32.846	28.5954		13.5663	32.6079	30.3903		13.8445	32.5516	28.709		13.9484	33.1684	30.5049		13.2147	30.5393	29.8183		13.4341	32.88	29.5005		13.1381	30.4474	29.6005		13.8261	33.2097	30.1374		13.9391	33.2678	31.3915
	13.8594	33.2654	30.7137		13.5137	30.6069	28.3862		13.6084	32.4338	30.2223		13.6954	32.486	28.6751		13.4964	32.4122	30.2777		13.7292	32.5448	28.7742		13.9774	33.1902	30.3687		13.1408	30.417	29.7275		13.4187	33.0946	30.2484		13.0603	30.3508	30.9495		13.7596	33.4333	30.4948		13.6581	33.1919	30.7275
mean	13.7561				13.618				13.518				13.7307				13.5681				13.604				13.8628				13.0646				13.4572				13.2086				13.8214				13.8159
		19.2003	16.6507			17.3879	14.9291			19.0674	16.7163			19.0511	14.8871			19.0974	17.3964			19.3045	14.9732			19.7481	16.5554			17.0153	16.5482			19.1411	16.156			17.3884	17.462			19.5258	16.6276			19.6677	17.2566
		19.1046	16.5293			17.2125	14.8635			18.8635	16.8719			18.8943	14.8724			18.8469	16.5179			19.1581	15.0326			19.5427	16.4372			17.5608	16.7324			19.2456	16.6018			17.2095	16.1415			19.2236	16.7043			19.4183	16.6927
		19.429	16.5483			17.2054	15.0055			18.939	16.5778			19.1153	14.8647			19.0399	16.8223			18.9476	15.105			19.3057	16.6422			17.4747	16.7537			19.4229	16.0433			17.2388	16.392			19.3883	16.316			19.452	17.5756
		19.5093	16.9576			16.9889	14.7681			18.9158	16.7043			18.7552	14.9444			18.8442	16.7096			18.9408	15.1702			19.3275	16.5059			17.3524	16.6629			19.6374	16.7912			17.1422	17.7409			19.6119	16.6734			19.376	16.9116
	mean	19.3108	16.6715							18.9464	16.7176							18.9571	16.8616							19.481	16.5352							19.3618	16.3981							19.4374	16.5803
		1.07961	1.01449			3.79196	3.34576			0.919554	1.00089			0.929985	3.55659			0.907339	0.690223			0.786007	3.70209			0.831001	0.986061			5.524	0.991013			1.16526	1.18267			3.9269	0.478322			0.940556	0.9678			0.852449	0.625803
		1.15363	1.10359			4.28203	3.50153			1.05918	0.898549			1.03681	3.5929			1.07934	1.26897			0.869921	3.5527			0.958103	1.07029			3.78461	0.872216			1.08382	0.868339			4.44536	1.19464			1.15974	0.917646			1.01334	0.925095
		0.92133	1.08911			4.30315	3.17317			1.00517	1.1017			0.889554	3.61231			0.944236	1.0276			1.00661	3.37881			1.12921	0.928509			4.01754	0.859419			0.958517	1.27877			4.35582	1.00424			1.03461	1.20106			0.989942	0.501643
		0.871466	0.82011			4.99988	3.74071			1.02144	1.00927			1.14171	3.41807			1.08141	1.11105			1.01138	3.22951			1.11228	1.02049			4.37288	0.915288			0.826076	0.761469			4.65745	0.394247			0.88609	0.937505			1.04345	0.794852
	mean	1.00651	1.00683			4.34425	3.44029			1.00134	1.0026			0.999516	3.54497			1.00308	1.02446			0.91848	3.46578			1.00765	1.00134			4.42476	0.909484			1.00842	1.02281			4.34638	0.767863			1.00525	1.006			0.974795	0.711848
LN229		WT								dSLC2A5-c1								dSLC2A5-c2								dALDOB -c1								dALDOB -c2								dSLC2A5 + dALDOB
		Glc(+)				Glc(-)				Glc(+)				Glc(-)				Glc(+)				Glc(-)				Glc(+)				Glc(-)				Glc(+)				Glc(-)				Glc(+)				Glc(-)
	actin	SLC2A5	ALDOB		actin	SLC2A5	ALDOB		actin	SLC2A5	ALDOB		actin	SLC2A5	ALDOB		actin	SLC2A5	ALDOB		actin	SLC2A5	ALDOB		actin	SLC2A5	ALDOB		actin	SLC2A5	ALDOB		actin	SLC2A5	ALDOB		actin	SLC2A5	ALDOB		actin	SLC2A5	ALDOB		actin	SLC2A5	ALDOB
	12.8708	25.2595	30.6996		12.2073	23.185	28.6861		12.9126	25.5705	30.873		12.0813	24.8422	28.2754		12.6138	25.0789	31.0128		12.1256	25.5668	28.9748		15.7138	28.372	33.679		12.9301	23.5569	31.6944		13.3035	25.6411	31.7978		13.2356	23.5625	31.1866		13.211	26.0139	31.4728		13.0832	25.9112	31.6101	34.1101
	12.2289	25.5529	31.1396		12.2822	23.4995	28.8009		12.965	25.6242	30.6036		11.9027	24.7512	28.2196		12.2667	25.3342	30.5095		12.5584	25.2884	28.6485		15.9903	28.3454	34.6581		13.2297	23.9316	31.5716		13.6833	26.1572	31.7391		13.2886	23.9945	31.1546		13.5484	25.9993	31.6244		13.317	25.9156	32.0136	34.5136
	12.3527	24.9905	30.377		12.277	23.0937	28.7459		12.2568	25.4083	30.6308		12.5747	24.5923	28.2353		12.28	24.6342	30.5983		12.8522	25.151	28.7873		15.8497	28.2503	34.7764		13.2046	23.6234	31.5583		13.6125	25.9574	31.6081		12.8674	23.5348	31.0975		13.676	26.1311	31.5686		13.1482	26.1178	32.2523	34.7523
	12.3101	24.8167	30.9171		12.8805	23.0815	28.4381		12.421	24.8401	30.5387		12.6722	25.2147	28.431		12.3135	25.0987	30.4492		12.7755	25.4731	28.6977		15.7363	28.142	34.3578		13.4679	24.2274	31.1132		13.5408	25.9676	31.359		13.0076	23.5101	31.0577		13.6219	26.0468	31.824		13.4529	26.4375	31.8548	34.3548
mean	12.4406				12.4118				12.6388				12.3077				12.3685				12.5779				15.8225				13.2081				13.535				13.0998				13.5143				13.2503
		12.8189	18.259			10.7732	16.2743			12.9316	18.2341			12.5345	15.9677			12.7104	18.6443			12.9889	16.3968			12.5495	17.8565			10.3488	18.4863			12.1061	18.2627			10.4627	18.0868			12.4996	17.9585			12.6609	18.3598
		13.1123	18.699			11.0877	16.3891			12.9854	17.9647			12.4435	15.9119			12.9657	18.141			12.7105	16.0706			12.5229	18.8356			10.7235	18.3635			12.6222	18.2041			10.8947	18.0548			12.485	18.1101			12.6653	18.7633
		12.5499	17.9364			10.6819	16.3341			12.7694	17.992			12.2846	15.9276			12.2657	18.2298			12.5731	16.2094			12.4278	18.9539			10.4153	18.3502			12.4223	18.0731			10.435	17.9977			12.6168	18.0543			12.8675	19.002
		12.3761	18.4764			10.6697	16.0263			12.2013	17.8999			12.907	16.1233			12.7302	18.0807			12.8952	16.1197			12.3195	18.5353			11.0193	17.9051			12.4326	17.8239			10.4103	17.9579			12.5325	18.3097			13.1872	18.6045
	mean	12.7143	18.3427							12.7219	18.0227							12.668	18.274							12.4549	18.5453							12.3958	18.091							12.5335	18.1081
		0.930072	1.05972			3.84005	4.19435			0.864713	0.863662			1.13876	4.15534			0.971038	0.773582			0.800579	3.67343			0.936562	1.61197			4.30525	1.04173			1.22238	0.887752			3.81879	1.0029			1.02376	1.10928			0.915453	0.839931
		0.75892	0.781187			3.08788	3.87333			0.833094	1.04099			1.21286	4.31937			0.813555	1.09653			0.97097	4.60564			0.953975	0.817725			3.32054	1.13429			0.854776	0.924585			2.83047	1.02536			1.03419	0.998666			0.912672	0.635
		1.12068	1.32528			4.09076	4.02393			0.967625	1.0215			1.35407	4.2724			1.32163	1.03109			1.06803	4.18319			1.01899	0.753367			4.11137	1.14482			0.98178	1.01248			3.89278	1.06676			0.943876	1.03802			0.79335	0.538165
		1.26417	0.911475			4.12564	4.98083			1.43459	1.08885			0.879596	3.73056			0.957783	1.14334			0.854292	4.45134			1.09839	1.007			2.70498	1.55856			0.974828	1.20331			3.95993	1.09658			1.00066	0.869624			0.635667	0.708881
	mean	1.01846	1.01942			3.78608	4.26811			1.025	1.00375			1.14632	4.11942			1.016	1.01114			0.923468	4.2284			1.00198	1.04751			3.61053	1.21985			1.00844	1.00703			3.62549	1.0479			1.00062	1.0039			0.814285	0.680494

## Sheet: Fig.3e
U87	WT		dSLC2A5-c1		dSLC2A5-c2		dALDOB -c1		dALDOB -c2		dSLC2A5 + dALDOB
	Glc(+)	Glc(-)	Glc(+)	Glc(-)	Glc(+)	Glc(-)	Glc(+)	Glc(-)	Glc(+)	Glc(-)	Glc(+)	Glc(-)
	156	683	145	24	152	53	149	72	153	39	168	44
	143	697	142	34	135	34	179	42	169	48	149	49
	167	652	157	46	141	29	164	53	159	52	158	52
Cell number (×106)	0.594	0.54	0.559	0.089	0.893	0.196	0.691	0.213	0.63	0.16	0.66	0.19
	0.685	0.573	0.526	0.103	0.753	0.234	0.784	0.264	0.59	0.26	0.63	0.22
	0.711	0.525	0.512	0.129	0.847	0.182	0.694	0.197	0.61	0.19	0.59	0.16
	262.626	1264.81	259.392	269.663	170.213	270.408	215.63	338.028	242.857	243.75	254.545	231.579
	208.759	1216.4	269.962	330.097	179.283	145.299	228.316	159.091	286.441	184.615	236.508	222.727
	234.88	1241.9	306.641	356.589	166.47	159.341	236.311	269.036	260.656	273.684	267.797	325
Ave	235.422	1241.04	278.665	318.783	171.989	191.683	226.752	255.385	263.318	234.017	252.95	259.769
Std	26.9377	24.2165	24.7975	44.5539	6.58848	68.5388	10.4292	90.2463	21.9134	45.3252	15.7052	56.665
LN229	WT		dSLC2A5-c1		dSLC2A5-c2		dALDOB -c1		dALDOB -c2		dSLC2A5 + dALDOB
	Glc(+)	Glc(-)	Glc(+)	Glc(-)	Glc(+)	Glc(-)	Glc(+)	Glc(-)	Glc(+)	Glc(-)	Glc(+)	Glc(-)
	236	756	274	45	276	46	273	41	223	43	280	39
	271	793	256	38	293	52	269	72	267	46	264	46
	243	721	294	51	246	48	291	53	285	49	291	48
Cell number (×106)	0.754	0.65	0.761	0.145	0.867	0.146	0.842	0.165	0.88	0.16	0.86	0.19
	0.812	0.751	0.854	0.192	0.898	0.191	0.961	0.199	0.75	0.19	0.91	0.16
	0.862	0.693	0.897	0.173	0.814	0.167	0.762	0.173	0.82	0.24	0.89	0.24
	312.997	1163.08	360.053	310.345	318.339	315.068	324.228	248.485	253.409	268.75	325.581	205.263
	333.744	1055.93	299.766	197.917	326.281	272.251	279.917	361.809	356	242.105	290.11	287.5
	281.903	1040.4	327.759	294.798	302.211	287.425	381.89	306.358	347.561	204.167	326.966	200
Ave	309.548	1086.47	329.193	267.686	315.61	291.582	328.678	305.551	318.99	238.341	314.219	230.921
Std	26.0922	66.7969	30.1689	60.9204	12.2645	21.7091	51.132	56.6664	56.9513	32.4558	20.8907	49.0694

[truncated: 45 more sheets: Fig.3f, Fig.4a, Fig.4b, Fig.4c, Fig.4d, Fig.4e, Fig.4f, Fig.4g, Fig.4h, Fig.5a, Fig.5b, Fig. 5c, Fig. 5d, Fig. 5e , Fig6. a, b, c, Supplementary Fig. 1a, Supplementary Fig. 1b, Supplementary Fig. 1c, Supplementary Fig. 1e, Supplementary Fig. 1g …]
